# Supplementary material for: Tetra­kis(3,5-xylidinium) dihydrogen cyclo­hexa­phosphate dihydrate
Source: Acta Crystallogr Sect E Struct Rep Online. 2009 Dec 24;66(Pt 1):o233. doi: 10.1107/S1600536809054452 (PMC2980186; doi:10.1107/S1600536809054452)
Supplement: Supplementary file 1 [file e-66-0o233-sup1.cif]

##############################################################################
###                                                                        ###
###        Electronic paper (Acta Crystallographica Section E)             ###
###                                                                        ###
##############################################################################
#                                                                            #
# This CIF contains the data in a paper accepted for publication in Acta     #
# Crystallographica Section E. It conforms to the requirements of Notes      #
# for Authors for Section E, and has been peer reviewed under the auspices   #
# of the IUCr Commission on Journals.                                        #
#                                                                            #
# Full details of the Crystallographic Information File format               #
# are given in the paper "The Crystallographic Information File (CIF):       #
# a New Standard Archive File for Crystallography" by S. R. Hall, F. H.      #
# Allen and I. D. Brown [Acta Cryst. (1991), A47, 655-685].                  #
#                                                                            #
# The current version of the core CIF dictionary is obtainable from          #
# ftp://ftp.iucr.org/pub/cif_core.dic. The current version number is 2.4.    #
#                                                                            #
# Software is freely available for graphical display of the structure(s) in  #
# this CIF.  For information consult the CIF home page http://www.iucr.org/  #
# cif/home.html                                                              #
#                                                                            #
# This file may be used for bona fide research purposes within the           #
# scientific community so long as proper attribution is given to the journal # 
# article from which it was obtained.                                        #
#                                                                            #
##############################################################################
                                             
data_I
_audit_creation_method     SHELXL-97
_chemical_name_systematic
;
Tetrakis(3,5-xylidinium) dihydrogen cyclohexaphosphate dihydrate
;
_chemical_name_common     ?
_chemical_formula_moiety     '4(C8 H12 N +), H2 O18 P6 4-, 2(H2 O)'
_chemical_formula_sum     'C32 H54 N4 O20 P6'
_chemical_formula_iupac     '4C8 H12 N +, H2 P6 O18 4-, 2H2 O'
_chemical_formula_weight     1000.61
_chemical_melting_point     ?
_symmetry_cell_setting     monoclinic
_symmetry_space_group_name_H-M     'P 21/c'
_symmetry_space_group_name_Hall     '-P 2ybc'
loop_
    _symmetry_equiv_pos_as_xyz
    'x, y, z'
    '-x, y+1/2, -z+1/2'
    '-x, -y, -z'
    'x, -y-1/2, z-1/2'
_cell_length_a     17.254(3)
_cell_length_b     11.763(5)
_cell_length_c     11.556(2)
_cell_angle_alpha     90.00
_cell_angle_beta     106.41(3)
_cell_angle_gamma     90.00
_cell_volume     2249.9(11)
_cell_formula_units_Z     2
_cell_measurement_reflns_used     25
_cell_measurement_theta_min     6.3
_cell_measurement_theta_max     10.1
_cell_measurement_temperature     293(2)
_exptl_crystal_description     prism
_exptl_crystal_colour     colourless
_exptl_crystal_size_max     0.35
_exptl_crystal_size_mid     0.20
_exptl_crystal_size_min     0.01
_exptl_crystal_density_diffrn     1.477
_exptl_crystal_density_meas     ?
_exptl_crystal_density_method     'not measured'
_exptl_crystal_F_000     1048
_exptl_absorpt_coefficient_mu     0.319
_exptl_absorpt_correction_type     none
_exptl_absorpt_process_details     ?
_exptl_special_details
;
;
_diffrn_ambient_temperature     293
_diffrn_radiation_type     Mok\a
_diffrn_radiation_wavelength     0.71073
_diffrn_radiation_monochromator     graphite
_diffrn_measurement_device_type     'Enraf--Nonius CAD-4'
_diffrn_measurement_device     '\k-geometry diffractometer'
_diffrn_measurement_method     'non-profiled omega scans'
_diffrn_reflns_number     10097
_diffrn_reflns_av_R_equivalents     0.0388
_diffrn_reflns_av_sigmaI/netI     0.0793
_diffrn_reflns_theta_min     3.01
_diffrn_reflns_theta_max     34.96
_diffrn_reflns_theta_full     34.96
_diffrn_measured_fraction_theta_max     0.996
_diffrn_measured_fraction_theta_full     0.996
_diffrn_reflns_limit_h_min     0
_diffrn_reflns_limit_h_max     27
_diffrn_reflns_limit_k_min     -18
_diffrn_reflns_limit_k_max     0
_diffrn_reflns_limit_l_min     -18
_diffrn_reflns_limit_l_max     17
_diffrn_standards_number     2
_diffrn_standards_interval_time     120
_diffrn_standards_decay_%     11
_refine_special_details
;
Refinement of <i>F</i>^2^ against ALL reflections. The weighted <i>R</i>-factor
<i>wR</i> and goodness of fit <i>S</i> are based on <i>F</i>^2^, conventional
<i>R</i>-factors <i>R</i> are based on <i>F</i>, with <i>F</i> set to zero for
negative <i>F</i>^2^. The threshold expression of <i>F</i>^2^ >
\s(<i>F</i>^2^) is used only for calculating <i>R</i>-factors(gt) <i>etc</i>.
and is not relevant to the choice of reflections for refinement.
<i>R</i>-factors based on <i>F</i>^2^ are statistically about twice as large
as those based on <i>F</i>, and <i>R</i>- factors based on ALL data will be
even larger.
;
_reflns_number_total     9844
_reflns_number_gt     5567
_reflns_threshold_expression     I>2\s(I)
_refine_ls_structure_factor_coef     Fsqd
_refine_ls_matrix_type     full
_refine_ls_R_factor_all     0.1311
_refine_ls_R_factor_gt     0.0515
_refine_ls_wR_factor_gt     0.1200
_refine_ls_wR_factor_ref     0.1413
_refine_ls_goodness_of_fit_ref     1.022
_refine_ls_restrained_S_all     1.022
_refine_ls_number_reflns     9844
_refine_ls_number_parameters     295
_refine_ls_number_restraints     3
_refine_ls_hydrogen_treatment     mixed
_refine_ls_weighting_scheme     calc
_refine_ls_weighting_details
         'calc w=1/[\s^2^(Fo^2^)+(0.0664P)^2^+0.0078P] where P=(Fo^2^+2Fc^2^)/3'
_atom_sites_solution_hydrogens     geom
_atom_sites_solution_primary     direct
_atom_sites_solution_secondary     difmap
_refine_ls_shift/su_max     0.001
_refine_ls_shift/su_mean     0.000
_refine_diff_density_max     0.498
_refine_diff_density_min     -0.512
_refine_ls_extinction_method     none
_refine_ls_extinction_coef     ?
loop_
    _atom_type_symbol
    _atom_type_description
    _atom_type_scat_dispersion_real
    _atom_type_scat_dispersion_imag
    _atom_type_scat_source
    'C' 'C' 0.0033 0.0016
                         'International Tables Vol C Tables 4.2.6.8 and 6.1.1.4'
    'H' 'H' 0.0000 0.0000
                         'International Tables Vol C Tables 4.2.6.8 and 6.1.1.4'
    'N' 'N' 0.0061 0.0033
                         'International Tables Vol C Tables 4.2.6.8 and 6.1.1.4'
    'O' 'O' 0.0106 0.0060
                         'International Tables Vol C Tables 4.2.6.8 and 6.1.1.4'
    'P' 'P' 0.1023 0.0942
                         'International Tables Vol C Tables 4.2.6.8 and 6.1.1.4'
_computing_data_collection     'CAD-4 EXPRESS (Enraf--Nonius, 1994)'
_computing_cell_refinement     'CAD-4 EXPRESS (Enraf--Nonius, 1994)'
_computing_data_reduction     'XCAD4 (Harms & Wocadlo, 1995)'
_computing_structure_solution     'SHELXS86 (Sheldrick, 2008)'
_computing_structure_refinement     'SHELXL97 (Sheldrick, 2008)'
_computing_molecular_graphics     'ORTEP-3 (Farrugia, 1997)'
_computing_publication_material     'WinGX (Farrugia, 1999)'
loop_
    _atom_site_type_symbol
    _atom_site_label
    _atom_site_fract_x
    _atom_site_fract_y
    _atom_site_fract_z
    _atom_site_U_iso_or_equiv
    _atom_site_adp_type
    _atom_site_calc_flag
    _atom_site_refinement_flags
    _atom_site_occupancy
    _atom_site_disorder_assembly
    _atom_site_disorder_group
    P P1 0.00136(3) 0.52037(4) 0.73695(4) 0.02425(10) Uani d . 1 . .
    P P2 0.09276(3) 0.68827(4) 0.63729(4) 0.02327(10) Uani d . 1 . .
    P P3 0.13602(3) 0.55149(4) 0.45087(4) 0.02452(10) Uani d . 1 . .
    O O1 -0.04452(9) 0.43770(12) 0.62693(12) 0.0358(3) Uani d . 1 . .
    O O2 -0.05542(9) 0.55967(13) 0.80125(13) 0.0383(3) Uani d . 1 . .
    O O3 0.07729(8) 0.46237(12) 0.80005(12) 0.0331(3) Uani d . 1 . .
    O O4 0.01792(9) 0.62742(15) 0.66154(17) 0.0516(5) Uani d . 1 . .
    O O5 0.06005(9) 0.77774(12) 0.54796(13) 0.0355(3) Uani d . 1 . .
    O O6 0.15290(10) 0.71634(14) 0.75342(13) 0.0463(4) Uani d . 1 . .
    O O7 0.13336(10) 0.58897(13) 0.58091(12) 0.0411(4) Uani d . 1 . .
    O O8 0.18549(10) 0.63572(15) 0.40517(15) 0.0470(4) Uani d . 1 . .
    H H8 0.1563 0.6703 0.3476 0.071 Uiso calc R 1 . .
    O O9 0.16580(8) 0.43352(11) 0.46188(12) 0.0299(3) Uani d . 1 . .
    O O1W 0.10923(9) 0.23683(13) 0.55367(13) 0.0350(3) Uani d D 1 . .
    H H2W 0.1207(13) 0.3026(12) 0.534(2) 0.049(8) Uiso d D 1 . .
    H H1W 0.0587(6) 0.226(2) 0.535(2) 0.051(8) Uiso d D 1 . .
    N N1 0.15651(10) 0.26040(14) 0.80220(14) 0.0286(3) Uani d . 1 . .
    H H1A 0.1545 0.1974 0.8438 0.043 Uiso calc R 1 . .
    H H1B 0.1444 0.2439 0.7240 0.043 Uiso calc R 1 . .
    H H1C 0.1211 0.3107 0.8146 0.043 Uiso calc R 1 . .
    N N2 0.13845(10) 0.97750(14) 0.54343(15) 0.0330(3) Uani d . 1 . .
    H H2A 0.1291 1.0056 0.4692 0.050 Uiso calc R 1 . .
    H H2B 0.1225 1.0275 0.5899 0.050 Uiso calc R 1 . .
    H H2C 0.1111 0.9129 0.5408 0.050 Uiso calc R 1 . .
    C C1 0.23806(11) 0.30866(16) 0.84216(16) 0.0277(3) Uani d . 1 . .
    C C2 0.26029(13) 0.38692(18) 0.76896(19) 0.0374(5) Uani d . 1 . .
    H H2 0.2242 0.4077 0.6958 0.045 Uiso calc R 1 . .
    C C3 0.33672(15) 0.4345(2) 0.8052(2) 0.0442(5) Uani d . 1 . .
    C C4 0.38869(14) 0.4024(2) 0.9153(2) 0.0448(5) Uani d . 1 . .
    H H4 0.4401 0.4342 0.9397 0.054 Uiso calc R 1 . .
    C C5 0.36648(13) 0.3244(2) 0.9902(2) 0.0389(5) Uani d . 1 . .
    C C6 0.28937(12) 0.27755(18) 0.95214(18) 0.0338(4) Uani d . 1 . .
    H H6 0.2726 0.2255 1.0007 0.041 Uiso calc R 1 . .
    C C7 0.3613(2) 0.5219(3) 0.7259(3) 0.0738(10) Uani d . 1 . .
    H H7A 0.3367 0.5936 0.7336 0.111 Uiso calc R 1 . .
    H H7B 0.3438 0.4974 0.6434 0.111 Uiso calc R 1 . .
    H H7C 0.4190 0.5301 0.7505 0.111 Uiso calc R 1 . .
    C C8 0.42344(16) 0.2895(3) 1.1093(2) 0.0611(8) Uani d . 1 . .
    H H8A 0.4552 0.2259 1.0973 0.092 Uiso calc R 1 . .
    H H8B 0.3930 0.2683 1.1638 0.092 Uiso calc R 1 . .
    H H8C 0.4584 0.3519 1.1428 0.092 Uiso calc R 1 . .
    C C9 0.22502(12) 0.95537(16) 0.59349(17) 0.0301(4) Uani d . 1 . .
    C C10 0.26548(14) 0.99879(18) 0.70482(18) 0.0376(5) Uani d . 1 . .
    H H10 0.2387 1.0454 0.7460 0.045 Uiso calc R 1 . .
    C C11 0.34615(15) 0.9726(2) 0.7550(2) 0.0457(5) Uani d . 1 . .
    C C12 0.38358(15) 0.9013(2) 0.6916(2) 0.0508(6) Uani d . 1 . .
    H H12 0.4376 0.8823 0.7253 0.061 Uiso calc R 1 . .
    C C13 0.34264(15) 0.8571(2) 0.5790(2) 0.0454(5) Uani d . 1 . .
    C C14 0.26241(14) 0.88654(19) 0.5298(2) 0.0391(5) Uani d . 1 . .
    H H14 0.2340 0.8598 0.4540 0.047 Uiso calc R 1 . .
    C C15 0.3918(2) 1.0199(3) 0.8766(3) 0.0760(10) Uani d . 1 . .
    H H15A 0.4073 1.0970 0.8674 0.114 Uiso calc R 1 . .
    H H15B 0.4392 0.9749 0.9101 0.114 Uiso calc R 1 . .
    H H15C 0.3579 1.0179 0.9296 0.114 Uiso calc R 1 . .
    C C16 0.3838(2) 0.7769(3) 0.5129(3) 0.0766(10) Uani d . 1 . .
    H H16A 0.3464 0.7193 0.4731 0.115 Uiso calc R 1 . .
    H H16B 0.4293 0.7419 0.5695 0.115 Uiso calc R 1 . .
    H H16C 0.4021 0.8186 0.4542 0.115 Uiso calc R 1 . .
loop_
    _atom_site_aniso_label
    _atom_site_aniso_U_11
    _atom_site_aniso_U_22
    _atom_site_aniso_U_33
    _atom_site_aniso_U_12
    _atom_site_aniso_U_13
    _atom_site_aniso_U_23
    P1 0.0263(2) 0.0223(2) 0.0234(2) 0.00168(17) 0.00594(16) 0.00207(16)
    P2 0.0260(2) 0.01997(19) 0.02237(19) -0.00016(16) 0.00439(16) -0.00186(15)
    P3 0.0315(2) 0.0211(2) 0.01944(19) 0.00324(17) 0.00459(17) -0.00015(15)
    O1 0.0347(7) 0.0350(7) 0.0313(7) 0.0121(6) -0.0010(6) -0.0107(6)
    O2 0.0436(8) 0.0418(8) 0.0324(7) 0.0089(7) 0.0154(6) -0.0037(6)
    O3 0.0305(7) 0.0324(7) 0.0315(7) 0.0082(6) 0.0007(5) 0.0033(5)
    O4 0.0324(8) 0.0516(10) 0.0708(11) 0.0029(7) 0.0147(8) 0.0358(9)
    O5 0.0356(7) 0.0252(6) 0.0419(8) 0.0001(6) 0.0045(6) 0.0094(6)
    O6 0.0525(10) 0.0407(9) 0.0335(8) 0.0069(7) -0.0078(7) -0.0156(6)
    O7 0.0591(10) 0.0392(8) 0.0218(6) 0.0212(7) 0.0061(6) -0.0037(6)
    O8 0.0470(9) 0.0448(9) 0.0454(9) -0.0054(8) 0.0066(7) 0.0210(7)
    O9 0.0348(7) 0.0230(6) 0.0306(6) 0.0049(5) 0.0073(5) -0.0017(5)
    O1W 0.0338(8) 0.0331(8) 0.0359(7) -0.0025(6) 0.0064(6) 0.0061(6)
    N1 0.0291(8) 0.0261(7) 0.0294(7) -0.0014(6) 0.0061(6) -0.0001(6)
    N2 0.0352(9) 0.0279(8) 0.0350(8) -0.0015(7) 0.0085(7) 0.0026(7)
    C1 0.0264(8) 0.0258(8) 0.0294(8) -0.0014(7) 0.0055(7) -0.0015(7)
    C2 0.0392(11) 0.0373(11) 0.0323(10) -0.0051(9) 0.0044(8) 0.0045(8)
    C3 0.0442(12) 0.0455(13) 0.0428(12) -0.0135(10) 0.0122(10) 0.0040(10)
    C4 0.0312(11) 0.0496(13) 0.0508(13) -0.0097(10) 0.0067(10) -0.0007(11)
    C5 0.0313(10) 0.0422(12) 0.0380(11) 0.0008(9) 0.0015(8) -0.0005(9)
    C6 0.0322(10) 0.0350(10) 0.0324(9) -0.0008(8) 0.0059(8) 0.0036(8)
    C7 0.071(2) 0.080(2) 0.0672(19) -0.0334(17) 0.0143(16) 0.0215(16)
    C8 0.0433(14) 0.078(2) 0.0486(14) -0.0039(13) -0.0086(11) 0.0127(13)
    C9 0.0334(9) 0.0254(8) 0.0316(9) -0.0034(7) 0.0091(7) 0.0019(7)
    C10 0.0438(12) 0.0372(11) 0.0306(9) 0.0016(9) 0.0087(9) -0.0024(8)
    C11 0.0446(12) 0.0513(14) 0.0341(11) -0.0006(11) -0.0003(9) -0.0010(10)
    C12 0.0362(12) 0.0537(15) 0.0579(15) 0.0039(11) 0.0057(11) 0.0023(12)
    C13 0.0438(12) 0.0412(12) 0.0558(14) -0.0026(10) 0.0217(11) -0.0076(11)
    C14 0.0423(12) 0.0380(11) 0.0377(10) -0.0082(9) 0.0124(9) -0.0095(9)
    C15 0.070(2) 0.090(2) 0.0484(15) 0.0066(18) -0.0148(14) -0.0129(16)
    C16 0.0589(18) 0.082(2) 0.098(3) 0.0113(17) 0.0369(18) -0.028(2)
_geom_special_details
;
All e.s.d.'s (except the e.s.d. in the dihedral angle between two l.s. planes)
are estimated using the full covariance matrix. The cell e.s.d.'s are taken
into account individually in the estimation of e.s.d.'s in distances, angles
and torsion angles; correlations between e.s.d.'s in cell parameters are only
used when they are defined by crystal symmetry. An approximate (isotropic)
treatment of cell e.s.d.'s is used for estimating e.s.d.'s involving l.s.
planes.
;
loop_
    _geom_bond_atom_site_label_1
    _geom_bond_atom_site_label_2
    _geom_bond_site_symmetry_2
    _geom_bond_distance
    _geom_bond_publ_flag
    P1 O2 . 1.4619(15) ?
    P1 O3 . 1.4744(14) ?
    P1 O4 . 1.6024(16) ?
    P1 O1 . 1.6187(15) ?
    P2 O5 . 1.4706(15) ?
    P2 O6 . 1.4832(15) ?
    P2 O4 . 1.5692(16) ?
    P2 O7 . 1.5930(15) ?
    P3 O9 . 1.4728(15) ?
    P3 O8 . 1.4980(16) ?
    P3 O7 . 1.5790(14) ?
    P3 O1 3_566 1.5859(15) ?
    O1 P3 3_566 1.5859(15) ?
    O8 H8 . 0.8200 ?
    O1W H2W . 0.847(9) ?
    O1W H1W . 0.846(9) ?
    N1 C1 . 1.466(2) ?
    N1 H1A . 0.8900 ?
    N1 H1B . 0.8900 ?
    N1 H1C . 0.8900 ?
    N2 C9 . 1.465(3) ?
    N2 H2A . 0.8900 ?
    N2 H2B . 0.8900 ?
    N2 H2C . 0.8900 ?
    C1 C2 . 1.376(3) ?
    C1 C6 . 1.377(3) ?
    C2 C3 . 1.384(3) ?
    C2 H2 . 0.9300 ?
    C3 C4 . 1.386(3) ?
    C3 C7 . 1.515(3) ?
    C4 C5 . 1.388(3) ?
    C4 H4 . 0.9300 ?
    C5 C6 . 1.392(3) ?
    C5 C8 . 1.505(3) ?
    C6 H6 . 0.9300 ?
    C7 H7A . 0.9600 ?
    C7 H7B . 0.9600 ?
    C7 H7C . 0.9600 ?
    C8 H8A . 0.9600 ?
    C8 H8B . 0.9600 ?
    C8 H8C . 0.9600 ?
    C9 C14 . 1.371(3) ?
    C9 C10 . 1.377(3) ?
    C10 C11 . 1.383(3) ?
    C10 H10 . 0.9300 ?
    C11 C12 . 1.387(4) ?
    C11 C15 . 1.510(3) ?
    C12 C13 . 1.393(3) ?
    C12 H12 . 0.9300 ?
    C13 C14 . 1.384(3) ?
    C13 C16 . 1.512(4) ?
    C14 H14 . 0.9300 ?
    C15 H15A . 0.9600 ?
    C15 H15B . 0.9600 ?
    C15 H15C . 0.9600 ?
    C16 H16A . 0.9600 ?
    C16 H16B . 0.9600 ?
    C16 H16C . 0.9600 ?
loop_
    _geom_angle_atom_site_label_1
    _geom_angle_atom_site_label_2
    _geom_angle_atom_site_label_3
    _geom_angle_site_symmetry_1
    _geom_angle_site_symmetry_3
    _geom_angle
    _geom_angle_publ_flag
    O2 P1 O3 . . 121.63(9) ?
    O2 P1 O4 . . 106.02(10) ?
    O3 P1 O4 . . 111.25(9) ?
    O2 P1 O1 . . 109.87(9) ?
    O3 P1 O1 . . 106.24(8) ?
    O4 P1 O1 . . 99.66(10) ?
    O5 P2 O6 . . 120.50(10) ?
    O5 P2 O4 . . 106.25(9) ?
    O6 P2 O4 . . 109.92(11) ?
    O5 P2 O7 . . 111.32(9) ?
    O6 P2 O7 . . 104.90(9) ?
    O4 P2 O7 . . 102.57(10) ?
    O9 P3 O8 . . 115.72(10) ?
    O9 P3 O7 . . 106.50(8) ?
    O8 P3 O7 . . 108.87(10) ?
    O9 P3 O1 . 3_566 113.06(8) ?
    O8 P3 O1 . 3_566 108.80(9) ?
    O7 P3 O1 . 3_566 103.02(9) ?
    P3 O1 P1 3_566 . 125.79(9) ?
    P2 O4 P1 . . 137.54(11) ?
    P3 O7 P2 . . 136.74(10) ?
    P3 O8 H8 . . 109.5 ?
    H2W O1W H1W . . 111.4(19) ?
    C1 N1 H1A . . 109.5 ?
    C1 N1 H1B . . 109.5 ?
    H1A N1 H1B . . 109.5 ?
    C1 N1 H1C . . 109.5 ?
    H1A N1 H1C . . 109.5 ?
    H1B N1 H1C . . 109.5 ?
    C9 N2 H2A . . 109.5 ?
    C9 N2 H2B . . 109.5 ?
    H2A N2 H2B . . 109.5 ?
    C9 N2 H2C . . 109.5 ?
    H2A N2 H2C . . 109.5 ?
    H2B N2 H2C . . 109.5 ?
    C2 C1 C6 . . 121.79(18) ?
    C2 C1 N1 . . 118.35(17) ?
    C6 C1 N1 . . 119.83(17) ?
    C1 C2 C3 . . 119.47(19) ?
    C1 C2 H2 . . 120.3 ?
    C3 C2 H2 . . 120.3 ?
    C2 C3 C4 . . 118.8(2) ?
    C2 C3 C7 . . 119.8(2) ?
    C4 C3 C7 . . 121.4(2) ?
    C3 C4 C5 . . 122.1(2) ?
    C3 C4 H4 . . 118.9 ?
    C5 C4 H4 . . 118.9 ?
    C4 C5 C6 . . 118.2(2) ?
    C4 C5 C8 . . 121.8(2) ?
    C6 C5 C8 . . 120.0(2) ?
    C1 C6 C5 . . 119.6(2) ?
    C1 C6 H6 . . 120.2 ?
    C5 C6 H6 . . 120.2 ?
    C3 C7 H7A . . 109.5 ?
    C3 C7 H7B . . 109.5 ?
    H7A C7 H7B . . 109.5 ?
    C3 C7 H7C . . 109.5 ?
    H7A C7 H7C . . 109.5 ?
    H7B C7 H7C . . 109.5 ?
    C5 C8 H8A . . 109.5 ?
    C5 C8 H8B . . 109.5 ?
    H8A C8 H8B . . 109.5 ?
    C5 C8 H8C . . 109.5 ?
    H8A C8 H8C . . 109.5 ?
    H8B C8 H8C . . 109.5 ?
    C14 C9 C10 . . 121.9(2) ?
    C14 C9 N2 . . 118.34(18) ?
    C10 C9 N2 . . 119.63(18) ?
    C9 C10 C11 . . 119.6(2) ?
    C9 C10 H10 . . 120.2 ?
    C11 C10 H10 . . 120.2 ?
    C10 C11 C12 . . 118.5(2) ?
    C10 C11 C15 . . 120.4(2) ?
    C12 C11 C15 . . 121.1(2) ?
    C11 C12 C13 . . 122.0(2) ?
    C11 C12 H12 . . 119.0 ?
    C13 C12 H12 . . 119.0 ?
    C14 C13 C12 . . 118.4(2) ?
    C14 C13 C16 . . 120.5(2) ?
    C12 C13 C16 . . 121.2(2) ?
    C9 C14 C13 . . 119.6(2) ?
    C9 C14 H14 . . 120.2 ?
    C13 C14 H14 . . 120.2 ?
    C11 C15 H15A . . 109.5 ?
    C11 C15 H15B . . 109.5 ?
    H15A C15 H15B . . 109.5 ?
    C11 C15 H15C . . 109.5 ?
    H15A C15 H15C . . 109.5 ?
    H15B C15 H15C . . 109.5 ?
    C13 C16 H16A . . 109.5 ?
    C13 C16 H16B . . 109.5 ?
    H16A C16 H16B . . 109.5 ?
    C13 C16 H16C . . 109.5 ?
    H16A C16 H16C . . 109.5 ?
    H16B C16 H16C . . 109.5 ?
loop_
    _geom_hbond_atom_site_label_D
    _geom_hbond_atom_site_label_H
    _geom_hbond_atom_site_label_A
    _geom_hbond_site_symmetry_A
    _geom_hbond_distance_DH
    _geom_hbond_distance_HA
    _geom_hbond_distance_DA
    _geom_hbond_angle_DHA
    O8 H8 O6 4_575 0.82 1.71 2.421(2) 144
    O1W H2W O9 . 0.847(9) 2.007(11) 2.831(2) 164(2)
    O1W H1W O5 3_566 0.846(9) 2.002(12) 2.829(2) 165(2)
    N1 H1A O9 4_566 0.89 2.03 2.910(2) 170
    N1 H1B O1W . 0.89 1.89 2.769(2) 169
    N1 H1C O3 . 0.89 1.93 2.738(2) 151
    N2 H2A O3 4_575 0.89 1.94 2.801(2) 161
    N2 H2B O2 2_556 0.89 1.97 2.768(2) 148
    N2 H2C O5 . 0.89 1.83 2.719(2) 175
data_global
_journal_date_recd_electronic     2009-12-02
_journal_date_accepted     2009-12-17
_journal_name_full     'Acta Crystallographica, Section E'
_journal_year     2010
_journal_volume     66
_journal_issue      1
_journal_page_first     o233
_journal_page_last     o233
_journal_paper_category     QO
_journal_coeditor_code     HB5267
_publ_contact_author_name     'Dr. Marouani Houda'
_publ_contact_author_address
;
Laboratoire de Chimie des Mat\'eriaux
Facult\'e des Sciences de Bizerte
7021 Zarzouna Bizerte
Tunisie.
;
_publ_contact_author_email     'houda.marouani@fsb.rnu.tn'
_publ_contact_author_fax     '216 72 590 566'
_publ_contact_author_phone     '216 72 591 906'
_publ_section_title
;
Tetrakis(3,5-xylidinium) dihydrogen cyclohexaphosphate dihydrate
;
loop_
    _publ_author_name
    _publ_author_address
    'Marouani, Houda'
;
Laboratoire de Chimie des Mat\'eriaux
Facult\'e des Sciences de Bizerte
7021 Zarzouna Bizerte
Tunisia
;
    'Rzaigui, Mohamed'
;
Laboratoire de Chimie des Mat\'eriaux
Facult\'e des Sciences de Bizerte
7021 Zarzouna Bizerte
Tunisia
;
