# Supplementary material for: Tetra­kis(3,5-xylidinium) dihydrogen cyclo­hexa­phosphate dihydrate
Source: Acta Crystallogr Sect E Struct Rep Online. 2009 Dec 24;66(Pt 1):o233. doi: 10.1107/S1600536809054452 (PMC2980186; doi:10.1107/S1600536809054452)
Supplement: Supplementary file 2 [file e-66-0o233-Isup2.hkl]

#
# h,k,l, Fc-squared, Fo-squared, sigma(Fo-squared) and status flag
#
data_I
_shelx_title ' new in P 21/c'
_shelx_refln_list_code          4
_shelx_F_calc_maximum      381.68
_exptl_crystal_F_000      1048.00
_reflns_d_resolution_high  0.6202
 
loop_
 _symmetry_equiv_pos_as_xyz
 'x, y, z'
 '-x, y+1/2, -z+1/2'
 '-x, -y, -z'
 'x, -y-1/2, z-1/2'
 
_cell_length_a    17.2543
_cell_length_b    11.7633
_cell_length_c    11.5557
_cell_angle_alpha  90.000
_cell_angle_beta  106.407
_cell_angle_gamma  90.000
 
_shelx_F_squared_multiplier     1.000
 
loop_
 _refln_index_h
 _refln_index_k
 _refln_index_l
 _refln_F_squared_calc
 _refln_F_squared_meas
 _refln_F_squared_sigma
 _refln_observed_status
   3   0   0     1977.75     2018.85     19.45 o
   4   0   0    39236.13    29721.79    115.90 o
   5   0   0      940.05     1021.62     13.47 o
   6   0   0       43.13       20.88      5.99 o
   7   0   0     2420.61     2016.30     21.32 o
   8   0   0    11005.52    10731.88    102.88 o
   9   0   0      323.33      445.94     12.79 o
  10   0   0     1683.89     1999.47     26.41 o
  11   0   0      356.35      366.63     13.77 o
  12   0   0      992.72      950.61     21.62 o
  13   0   0     1278.95     1254.02     25.96 o
  14   0   0     1206.64     1193.11     27.31 o
  15   0   0      665.14      636.21     22.37 o
  16   0   0       52.39       56.27     13.32 o
  17   0   0        7.69       -7.18     23.19 o
  18   0   0       81.09       58.74     13.92 o
  19   0   0       18.87       20.05     30.75 o
  20   0   0      239.78      283.28     21.92 o
  21   0   0      805.21      834.71     32.70 o
  22   0   0      264.26      283.58     24.54 o
  23   0   0      291.16      296.59     27.46 o
  24   0   0       20.41       27.61     19.83 o
  25   0   0       27.73       36.96     20.20 o
  26   0   0        0.42      -32.17     40.40 o
   2   1   0     6414.20     6361.00     42.12 o
   3   1   0     5014.62     4933.54     43.70 o
   4   1   0     1506.39     1341.63     13.77 o
   5   1   0      353.18      407.26      9.58 o
   6   1   0     1562.40     1677.06     18.03 o
   7   1   0      477.07      641.45     13.09 o
   8   1   0      127.02      118.67      8.31 o
   9   1   0        5.20       13.09     15.11 o
  10   1   0       13.38       12.35     16.24 o
  11   1   0       23.39       26.79      8.16 o
  12   1   0       12.30        7.63     18.56 o
  13   1   0       69.67       66.07     11.22 o
  14   1   0        7.67        4.19     11.45 o
  15   1   0      107.50      101.01     13.54 o
  16   1   0      731.88      653.27     23.49 o
  17   1   0       15.21       12.05     27.01 o
  18   1   0       36.72       48.56     14.14 o
  19   1   0      137.94      148.30     17.28 o
  20   1   0      187.36      167.38     20.05 o
  21   1   0       27.12        0.00     34.79 o
  22   1   0        0.00       14.29     34.72 o
  23   1   0      178.26      186.76     23.49 o
  24   1   0      268.05      244.07     27.24 o
  25   1   0       31.28       13.09     42.05 o
  26   1   0        0.01        0.00     42.27 o
   0   2   0    10956.12    10284.67     56.64 o
   1   2   0     2374.08     2293.97     22.30 o
   2   2   0      658.34      702.13      9.50 o
   3   2   0     6539.91     6691.79     56.49 o
   4   2   0     1314.95     1361.69     14.81 o
   5   2   0     3854.81     3896.58     40.33 o
   6   2   0     5325.47     5013.98     49.01 o
   7   2   0      714.56      583.54     12.94 o
   8   2   0     3543.61     3259.47     32.77 o
   9   2   0      517.94      492.10     13.84 o
  10   2   0      637.08      647.14     16.83 o
  11   2   0      366.66      382.94     14.81 o
  12   2   0        6.20        7.86     19.23 o
  13   2   0      139.57      133.26     13.69 o
  14   2   0     1209.32     1158.47     26.94 o
  15   2   0     3869.95     3720.75     48.19 o
  16   2   0     1077.42     1138.72     29.18 o
  17   2   0      107.25      126.15     15.86 o
  18   2   0       41.73       -2.69     30.45 o
  19   2   0       43.13       86.72     14.44 o
  20   2   0        2.69       21.17     14.29 o
  21   2   0        5.69        2.54     16.39 o
  22   2   0      255.64      276.32     24.84 o
  23   2   0      478.36      480.73     30.75 o
  24   2   0       50.47       52.67     20.80 o
  25   2   0        3.90        8.75     40.63 o
  26   2   0       32.63        9.28     48.71 o
   1   3   0     6314.99     5704.43     53.50 o
   2   3   0     2228.94     1778.15     17.66 o
   3   3   0      279.84      370.59      9.35 o
   4   3   0     1370.97     1323.98     15.71 o
   5   3   0     2419.94     2356.37     22.97 o
   6   3   0     4497.00     4519.48     44.97 o
   7   3   0      189.28      230.38      9.80 o
   8   3   0      750.57      838.98     16.91 o
   9   3   0     4493.03     4374.32     44.00 o
  10   3   0     5459.30     5324.19     54.32 o
  11   3   0     1362.66     1383.98     24.84 o
  12   3   0      170.60      146.88     12.20 o
  13   3   0      784.34      748.82     21.40 o
  14   3   0      185.63      200.37     15.04 o
  15   3   0       73.91       82.60     13.77 o
  16   3   0        0.80      -24.99     24.99 o
  17   3   0      249.98      238.08     18.93 o
  18   3   0       80.41       95.02     15.71 o
  19   3   0       25.18       28.21     14.96 o
  20   3   0       63.42       58.36     18.71 o
  21   3   0       36.92       20.65     38.61 o
  22   3   0       23.01       27.53     19.98 o
  23   3   0       21.95        0.00     44.22 o
  24   3   0        2.35       28.21     18.03 o
  25   3   0        0.52        8.83     20.88 o
  26   3   0        4.38       -4.71     44.22 o
   0   4   0    15273.19    14190.30     95.10 o
   1   4   0     4903.33     4843.53     49.38 o
   2   4   0     1932.58     1872.80     18.56 o
   3   4   0        0.04        5.01     11.15 o
   4   4   0     2272.41     2346.87     23.49 o
   5   4   0      772.28      894.05     15.41 o
   6   4   0       12.13        1.95     12.50 o
   7   4   0     1258.34     1203.66     19.60 o
   8   4   0      548.24      484.02     14.22 o
   9   4   0      214.77      208.15     11.60 o
  10   4   0       16.44        4.26     18.26 o
  11   4   0        0.27        9.43     20.28 o
  12   4   0      139.14      144.18     12.72 o
  13   4   0      972.68      876.99     24.24 o
  14   4   0     1630.76     1602.39     32.32 o
  15   4   0      102.74      110.74     14.14 o
  16   4   0       34.81       23.49     14.37 o
  17   4   0      324.71      303.55     21.02 o
  18   4   0      175.31      182.27     19.00 o
  19   4   0      195.91      205.46     20.95 o
  20   4   0      112.63       72.05     20.05 o
  21   4   0       95.70       84.47     20.58 o
  22   4   0       56.33       37.41     38.53 o
  23   4   0        4.55      -12.05     37.41 o
  24   4   0       36.34       38.31     22.45 o
  25   4   0       54.61       80.96     22.75 o
  26   4   0       18.08       24.92     20.65 o
   1   5   0      427.80      443.47     11.15 o
   2   5   0      220.51      261.50      9.65 o
   3   5   0       80.08       96.67      7.56 o
   4   5   0      346.73      294.87     10.40 o
   5   5   0      368.54      337.90     11.45 o
   6   5   0       45.85       23.94      7.56 o
   7   5   0      555.18      644.14     16.16 o
   8   5   0      258.19      261.20     12.50 o
   9   5   0     4662.22     4635.38     47.06 o
  10   5   0     1810.09     1861.80     29.03 o
  11   5   0       75.72       68.31     11.60 o
  12   5   0     1244.73     1303.18     27.61 o
  13   5   0     2543.67     2330.41     37.64 o
  14   5   0      376.98      333.33     19.08 o
  15   5   0       15.30       25.81     26.26 o
  16   5   0       71.33       68.54     15.04 o
  17   5   0      338.95      388.78     22.45 o
  18   5   0        8.20        6.58     15.26 o
  19   5   0       64.86       69.43     16.54 o
  20   5   0       56.22        3.37     38.91 o
  21   5   0      140.77      133.86     21.47 o
  22   5   0        3.94       26.86     17.58 o
  23   5   0      105.23      105.80     22.82 o
  24   5   0       38.22       30.45     44.15 o
  25   5   0        5.40        4.56     40.78 o
   0   6   0     1054.69     1217.58     18.48 o
   1   6   0      228.05      292.40     10.40 o
   2   6   0      212.03      190.12      9.28 o
   3   6   0     2441.13     2438.83     26.71 o
   4   6   0     1764.08     1774.11     23.49 o
   5   6   0      249.52      288.59     11.67 o
   6   6   0        0.00        8.68     14.29 o
   7   6   0      331.42      375.91     14.37 o
   8   6   0      508.52      513.73     16.46 o
   9   6   0     2765.43     2708.11     35.17 o
  10   6   0     2002.98     1920.76     31.28 o
  11   6   0     3039.56     2916.86     39.81 o
  12   6   0     1161.30     1069.96     26.34 o
  13   6   0       77.43       58.36     13.39 o
  14   6   0      187.18      192.44     15.94 o
  15   6   0        0.33        9.88     24.02 o
  16   6   0        0.25        0.00     28.13 o
  17   6   0       10.77       22.00     13.84 o
  18   6   0      101.02       98.62     17.66 o
  19   6   0        5.26        9.95     33.97 o
  20   6   0       26.98       47.21     15.71 o
  21   6   0       53.91       49.53     19.23 o
  22   6   0      284.55      314.18     27.68 o
  23   6   0       30.27       51.78     19.53 o
  24   6   0        7.90        0.00     32.77 o
  25   6   0       17.39       37.49     38.68 o
   1   7   0      965.31      905.42     17.88 o
   2   7   0     2258.51     2169.91     26.86 o
   3   7   0      510.74      445.04     13.84 o
   4   7   0        1.62      -15.79     15.79 o
   5   7   0     1043.78     1059.63     21.17 o
   6   7   0     2298.17     2208.15     29.63 o
   7   7   0      584.04      575.91     17.51 o
   8   7   0      119.32      131.69     11.37 o
   9   7   0       90.06       80.51     12.27 o
  10   7   0      527.78      526.37     19.00 o
  11   7   0      124.94      124.28     14.29 o
  12   7   0       67.89       64.65     12.20 o
  13   7   0       13.74       11.22     23.12 o
  14   7   0       16.29       -7.33     24.99 o
  15   7   0      314.84      298.91     20.50 o
  16   7   0       15.50       16.69     28.96 o
  17   7   0      152.97      124.73     18.63 o
  18   7   0       94.56       54.02     18.48 o
  19   7   0      250.44      238.91     23.34 o
  20   7   0      115.12      180.99     21.02 o
  21   7   0        0.55       15.34     38.38 o
  22   7   0        1.56        5.16     18.33 o
  23   7   0       69.10       90.39     21.17 o
  24   7   0      122.44      127.12     23.87 o
   0   8   0      836.92      871.60     19.08 o
   1   8   0     1035.35      917.84     19.83 o
   2   8   0       75.97       88.89     10.03 o
   3   8   0     1185.36     1098.31     22.00 o
   4   8   0     2716.97     2710.20     33.37 o
   5   8   0     1815.07     1756.07     28.28 o
   6   8   0      919.64      891.36     21.55 o
   7   8   0     1188.03     1205.38     25.22 o
   8   8   0      408.62      411.15     17.66 o
   9   8   0        6.25        3.29     12.12 o
  10   8   0      391.64      353.01     19.00 o
  11   8   0      908.22      888.89     25.29 o
  12   8   0       62.99       73.77     13.69 o
  13   8   0       41.00      -19.23     29.26 o
  14   8   0        0.36      -13.02     29.41 o
  15   8   0      353.97      341.86     22.00 o
  16   8   0      196.94      172.69     20.20 o
  17   8   0       42.64       43.40     17.96 o
  18   8   0      182.13      192.97     20.80 o
  19   8   0      136.68      166.03     21.70 o
  20   8   0        4.61      -22.67     39.28 o
  21   8   0      123.97      114.85     22.30 o
  22   8   0      133.86      140.14     23.12 o
  23   8   0       13.72       -8.98     40.78 o
  24   8   0        7.76        0.00     44.74 o
   1   9   0      141.58      135.80     12.20 o
   2   9   0     1565.21     1551.14     27.24 o
   3   9   0     1564.86     1566.18     27.83 o
   4   9   0      702.57      679.23     19.90 o
   5   9   0      207.75      174.93     14.44 o
   6   9   0      741.63      745.15     21.77 o
   7   9   0      974.81      956.67     25.36 o
   8   9   0      245.86      237.93     16.69 o
   9   9   0     1188.78     1107.29     27.83 o
  10   9   0      430.60      433.52     19.75 o
  11   9   0       35.77       22.60     13.24 o
  12   9   0        0.14       17.28     21.10 o
  13   9   0      138.08      141.26     16.54 o
  14   9   0      157.34      141.49     17.73 o
  15   9   0        3.05      -33.74     33.74 o
  16   9   0        8.22      -37.41     37.41 o
  17   9   0       99.99      102.36     19.98 o
  18   9   0      312.68      316.42     24.69 o
  19   9   0       91.59       70.26     20.58 o
  20   9   0        3.17       12.87     17.36 o
  21   9   0        0.50      -43.55     43.55 o
  22   9   0        0.69       17.81     35.62 o
  23   9   0        0.02       -9.35     42.27 o
   0  10   0       44.98       15.64     21.85 o
   1  10   0      308.23      326.90     16.31 o
   2  10   0       10.93       19.68     20.50 o
   3  10   0      496.93      520.24     19.08 o
   4  10   0      330.46      320.46     16.39 o
   5  10   0        6.00      -11.52     21.62 o
   6  10   0     1082.83     1128.02     27.09 o
   7  10   0        3.20        2.62     11.90 o
   8  10   0      292.12      318.22     17.96 o
   9  10   0        2.22      -25.14     25.14 o
  10  10   0      724.20      691.06     25.07 o
  11  10   0      931.20      908.71     28.43 o
  12  10   0      288.67      311.26     20.65 o
  13  10   0       76.29       66.44     16.46 o
  14  10   0       91.50       87.69     18.11 o
  15  10   0       35.08       53.12     16.46 o
  16  10   0        0.04       11.75     16.09 o
  17  10   0       64.96       24.92     35.09 o
  18  10   0        0.04        8.38     16.16 o
  19  10   0       55.49      109.02     21.40 o
  20  10   0       54.02       68.46     20.50 o
  21  10   0       33.77       49.01     20.73 o
  22  10   0        1.70       25.44     20.80 o
   1  11   0      290.69      279.61     16.39 o
   2  11   0      201.08      170.74     14.67 o
   3  11   0      175.06      151.07     13.92 o
   4  11   0       12.00      -10.48     21.25 o
   5  11   0      265.14      231.50     16.83 o
   6  11   0        2.12      -15.64     24.92 o
   7  11   0       71.70       72.35     14.37 o
   8  11   0        9.71       20.58     12.27 o
   9  11   0        2.12      -20.13     27.98 o
  10  11   0       83.70      121.59     15.34 o
  11  11   0       28.57       16.46     28.51 o
  12  11   0       75.65       86.64     15.94 o
  13  11   0       76.48       63.52     16.24 o
  14  11   0      107.12       80.66     18.41 o
  15  11   0       56.22       79.84     16.31 o
  16  11   0        0.04      -37.79     37.79 o
  17  11   0       31.78       54.02     16.46 o
  18  11   0       25.98       19.68     38.38 o
  19  11   0        5.79      -25.29     38.68 o
  20  11   0       49.10       49.01     22.37 o
  21  11   0       27.64      -13.69     45.27 o
   0  12   0      668.92      637.04     23.27 o
   1  12   0      261.93      244.59     17.58 o
   2  12   0        2.74        0.00     24.84 o
   3  12   0       28.47       22.75     25.36 o
   4  12   0        9.46       -6.96     23.12 o
   5  12   0       15.34        4.79     27.91 o
   6  12   0       14.31       17.51     23.79 o
   7  12   0        6.49      -23.12     26.34 o
   8  12   0        4.78       24.62     13.17 o
   9  12   0       12.82        8.31     14.07 o
  10  12   0       26.87       14.29     30.45 o
  11  12   0      101.44       78.49     17.58 o
  12  12   0        0.11       -3.14     29.85 o
  13  12   0        3.41      -34.19     34.19 o
  14  12   0       92.54       85.07     18.86 o
  15  12   0       71.10       81.03     19.90 o
  16  12   0        0.60        0.00     18.18 o
  17  12   0        0.35      -41.68     41.68 o
  18  12   0       47.11       20.88     40.63 o
  19  12   0       80.34       -4.41     46.02 o
  20  12   0       13.86       22.90     38.53 o
   1  13   0       85.05       89.86     14.96 o
   2  13   0      118.80      136.10     15.79 o
   3  13   0       21.09      -34.04     34.04 o
   4  13   0       52.02       63.30     14.52 o
   5  13   0       54.44       81.63     13.32 o
   6  13   0        4.08       19.38     13.39 o
   7  13   0        0.13       -8.53     27.31 o
   8  13   0       63.00       61.43     17.43 o
   9  13   0      172.19      201.50     20.20 o
  10  13   0       46.72       30.53     17.21 o
  11  13   0        5.65       13.84     16.16 o
  12  13   0       57.63       61.65     17.06 o
  13  13   0       54.68       61.58     17.81 o
  14  13   0        9.33      -35.47     35.47 o
  15  13   0        3.51       15.64     16.83 o
  16  13   0        5.52      -37.04     39.66 o
  17  13   0        3.67      -17.13     41.08 o
  18  13   0        0.02      -46.02     46.02 o
  19  13   0        3.86       23.42     20.50 o
   0  14   0      120.95       83.35     16.24 o
   1  14   0       51.95       42.42     12.87 o
   2  14   0        7.64       22.30     31.50 o
   3  14   0        4.27       -8.45     30.45 o
   4  14   0       37.37       55.82     14.44 o
   5  14   0       40.51       63.60     15.41 o
   6  14   0      196.06      192.82     19.08 o
   7  14   0       21.47       34.34     15.79 o
   8  14   0      265.11      208.68     22.67 o
   9  14   0      198.10      214.51     21.40 o
  10  14   0      120.97      151.74     19.00 o
  11  14   0       68.43       45.94     19.68 o
  12  14   0       36.12      -29.78     45.27 o
  13  14   0       85.21      130.86     19.53 o
  14  14   0        4.32      -28.06     36.51 o
  15  14   0        2.60      -33.37     41.75 o
  16  14   0        2.76      -13.17     43.55 o
  17  14   0       44.14      -18.18     43.55 o
   1  15   0       23.20       12.12     26.41 o
   2  15   0      130.95      105.50     16.98 o
   3  15   0       44.78       27.98     31.87 o
   4  15   0        4.98      -25.29     33.37 o
   5  15   0        0.37       37.34     15.64 o
   6  15   0      152.31      174.19     20.95 o
   7  15   0      116.04       34.19     41.60 o
   8  15   0       18.43       53.50     15.79 o
   9  15   0       14.46       -3.59     37.34 o
  10  15   0       25.03       33.37     35.69 o
  11  15   0       89.61       87.62     19.98 o
  12  15   0       16.77      -12.05     34.79 o
  13  15   0        2.52       24.84     36.51 o
  14  15   0       22.58      -25.89     44.82 o
  15  15   0       41.86       27.83     22.52 o
  16  15   0       11.91       -4.64     43.85 o
   0  16   0      138.01      148.07     20.13 o
   1  16   0       80.51      110.14     18.18 o
   2  16   0       20.09       23.72     30.15 o
   3  16   0       96.21       86.27     19.53 o
   4  16   0       37.18       17.28     35.84 o
   5  16   0      110.92       98.69     18.71 o
   6  16   0       73.96       54.92     19.90 o
   7  16   0       19.17       11.22     40.33 o
   8  16   0        2.02       30.53     34.12 o
   9  16   0        0.07       11.67     33.82 o
  10  16   0        4.27       -8.01     41.23 o
  11  16   0        9.37      -16.46     38.08 o
  12  16   0       22.34      -21.55     43.77 o
  13  16   0       17.78       18.86     20.65 o
  14  16   0       80.95       78.11     23.94 o
   1  17   0       14.54       -7.41     32.32 o
   2  17   0        3.00      -39.73     39.73 o
   3  17   0       47.37       35.47     18.63 o
   4  17   0      131.01      137.97     22.22 o
   5  17   0       42.26       49.38     20.88 o
   6  17   0        0.81      -42.87     42.87 o
   7  17   0       16.05       27.31     18.93 o
   8  17   0       71.43       80.58     21.92 o
   9  17   0      180.60      183.24     24.47 o
  10  17   0       53.55        4.34     46.24 o
  11  17   0       29.76      -22.00     42.05 o
   0  18   0        0.39      -24.17     38.16 o
   1  18   0       16.24        8.08     36.06 o
   2  18   0       50.89       47.29     22.00 o
   3  18   0       17.04       16.16     37.93 o
   4  18   0        0.72      -39.81     39.81 o
   5  18   0        4.35      -20.95     41.30 o
   6  18   0        0.10        9.65     18.33 o
   7  18   0       18.44       18.56     18.86 o
   8  18   0        6.06       56.64     20.05 o
 -27   1   1        9.87       28.58     38.68 o
 -26   1   1       11.18      -13.54     47.59 o
 -25   1   1        8.88      -34.12     41.38 o
 -24   1   1        0.02        0.00     33.97 o
 -23   1   1        9.26      -15.04     37.19 o
 -22   1   1      128.82      147.40     20.65 o
 -21   1   1       49.56       68.54     18.33 o
 -20   1   1       26.45       27.16     32.62 o
 -19   1   1       29.83       18.18     14.29 o
 -18   1   1       72.40       81.63     14.67 o
 -17   1   1       92.33       54.55     13.99 o
 -16   1   1      196.70      182.27     15.26 o
 -15   1   1      511.77      500.41     19.68 o
 -14   1   1      972.46      928.17     23.72 o
 -13   1   1      622.85      664.27     19.90 o
 -12   1   1      182.77      175.91     11.67 o
 -11   1   1       28.43       32.17      8.68 o
 -10   1   1        0.03       11.97     15.94 o
  -9   1   1      383.88      486.79     13.17 o
  -8   1   1     1569.33     1602.76     20.43 o
  -7   1   1     1153.38     1223.71     16.83 o
  -6   1   1     2018.58     1971.26     19.23 o
  -5   1   1        2.29       15.71      5.54 o
  -4   1   1      220.56      242.65      7.71 o
  -3   1   1     4947.12     5137.81     44.22 o
  -2   1   1     2075.24     2142.01     22.67 o
   1   1   1    13513.55    12439.92     58.36 o
   2   1   1     1174.22     1075.49     10.70 o
   3   1   1     4980.27     5196.24     49.38 o
   4   1   1     5465.28     5347.08     47.66 o
   5   1   1      387.48      527.65     11.00 o
   6   1   1     7693.31     8183.44     81.03 o
   7   1   1     4795.81     4972.45     48.71 o
   8   1   1     1227.59     1044.07     17.81 o
   9   1   1      117.80      100.04      8.98 o
  10   1   1        3.46       -1.35     16.31 o
  11   1   1      100.64      115.90     10.40 o
  12   1   1      495.74      463.07     16.76 o
  13   1   1      741.68      656.26     21.25 o
  14   1   1      661.99      536.55     20.20 o
  15   1   1      275.85      254.32     17.58 o
  16   1   1      101.44      103.78     15.04 o
  17   1   1      149.50      171.79     16.01 o
  18   1   1      203.96      202.77     18.56 o
  19   1   1       33.16       30.53     15.34 o
  20   1   1        0.13       -8.01     14.96 o
  21   1   1        9.77       13.84     17.28 o
  22   1   1       53.79       94.13     18.33 o
  23   1   1       48.63       39.66     40.85 o
  24   1   1       39.60        4.19     42.80 o
  25   1   1        5.38       39.21     19.15 o
  26   1   1       54.08        9.43     45.27 o
 -26   2   1       55.99       88.66     21.92 o
 -25   2   1       17.09       -8.60     44.15 o
 -24   2   1       12.90       24.24     37.04 o
 -23   2   1       64.21       61.65     19.23 o
 -22   2   1        0.02      -14.07     31.50 o
 -21   2   1       76.06       65.99     17.51 o
 -20   2   1      436.52      396.03     23.64 o
 -19   2   1      545.55      538.12     25.51 o
 -18   2   1        7.93      -12.94     27.76 o
 -17   2   1      202.31      195.81     17.51 o
 -16   2   1      229.85      246.54     17.66 o
 -15   2   1      211.28      179.80     15.56 o
 -14   2   1       49.68       53.87     11.52 o
 -13   2   1      398.03      368.95     15.86 o
 -12   2   1       58.89       58.36     10.77 o
 -11   2   1       98.31      145.23     10.92 o
 -10   2   1      180.56      196.56     11.37 o
  -9   2   1      305.08      295.32     11.90 o
  -8   2   1        2.04       14.59      7.03 o
  -7   2   1     1846.88     2041.67     22.00 o
  -6   2   1      794.95      828.43     13.77 o
  -5   2   1       50.42       49.01      6.43 o
  -4   2   1       81.59      115.30      6.81 o
  -3   2   1     7658.90     7521.86     59.63 o
  -2   2   1      899.96      919.11     10.70 o
  -1   2   1      736.45      895.99      9.95 o
   0   2   1      934.02      933.50     23.01 o
   1   2   1    14168.44    13404.60     71.98 o
   2   2   1    24185.63    21859.41     98.39 o
   3   2   1     5656.87     5438.74     47.21 o
   4   2   1      174.01      184.66      7.56 o
   5   2   1      338.71      362.96      9.58 o
   6   2   1       46.29       82.23      7.63 o
   7   2   1      895.22     1038.23     17.28 o
   8   2   1       56.44       88.29      8.53 o
   9   2   1      778.03      764.53     16.91 o
  10   2   1     1869.84     1926.52     27.53 o
  11   2   1     1426.52     1311.41     24.84 o
  12   2   1      350.69      310.81     15.11 o
  13   2   1        2.90       10.92     20.43 o
  14   2   1      158.41      146.80     14.59 o
  15   2   1       61.76       24.99     13.39 o
  16   2   1        6.67       -7.11     27.46 o
  17   2   1      204.54      189.37     17.58 o
  18   2   1        3.00       -8.23     29.03 o
  19   2   1        0.79      -33.89     33.89 o
  20   2   1       60.55       16.24     38.01 o
  21   2   1       21.18        3.52     32.25 o
  22   2   1      125.23      143.43     20.50 o
  23   2   1       34.54       33.97     21.70 o
  24   2   1       18.37       16.98     41.15 o
  25   2   1       24.53       35.99     41.68 o
  26   2   1        6.46       28.51     36.81 o
 -26   3   1        0.28       13.77     21.25 o
 -25   3   1        0.14       -4.34     39.51 o
 -24   3   1        9.28       50.13     19.75 o
 -23   3   1       84.56       73.10     21.55 o
 -22   3   1       37.80       21.47     35.09 o
 -21   3   1        1.63        3.37     32.02 o
 -20   3   1       35.04       42.80     15.04 o
 -19   3   1      163.62      156.98     18.03 o
 -18   3   1      250.90      235.84     18.63 o
 -17   3   1      573.16      564.98     22.82 o
 -16   3   1      137.74      142.84     15.79 o
 -15   3   1        0.27      -16.69     25.89 o
 -14   3   1       15.67      -20.73     24.09 o
 -13   3   1      295.96      272.50     15.34 o
 -12   3   1      324.42      347.25     14.67 o
 -11   3   1      471.36      438.23     15.94 o
 -10   3   1     1669.45     1701.68     25.44 o
  -9   3   1     2740.16     2880.13     30.60 o
  -8   3   1      139.64      126.75      8.45 o
  -7   3   1     1590.84     1601.49     20.50 o
  -6   3   1      472.07      469.88     11.52 o
  -5   3   1        4.34        1.50      5.91 o
  -4   3   1     2059.51     2168.49     21.55 o
  -3   3   1     4507.13     4688.72     46.31 o
  -2   3   1     4158.72     3931.08     40.78 o
  -1   3   1    19595.33    17928.79     95.25 o
   0   3   1     2931.56     3311.23    125.89 o
   1   3   1        7.05       14.52      5.39 o
   2   3   1     2695.53     2747.47     26.79 o
   3   3   1     2362.51     2245.26     22.75 o
   4   3   1       26.34       50.43      5.99 o
   5   3   1     2165.12     2290.30     22.60 o
   6   3   1      196.08      179.42      9.05 o
   7   3   1      419.19      507.74     13.24 o
   8   3   1     1387.25     1466.96     22.45 o
   9   3   1       45.91       63.00      8.90 o
  10   3   1      385.38      368.42     14.59 o
  11   3   1      376.52      367.38     14.67 o
  12   3   1      379.20      368.05     16.39 o
  13   3   1       78.53       74.22     12.72 o
  14   3   1      345.93      375.01     18.33 o
  15   3   1      268.79      219.15     18.26 o
  16   3   1      294.87      270.56     18.86 o
  17   3   1        1.52      -23.42     30.83 o
  18   3   1       23.48        7.71     14.89 o
  19   3   1      107.78      130.64     17.96 o
  20   3   1       73.80       23.12     38.08 o
  21   3   1        4.44       20.43     15.79 o
  22   3   1       10.76      -30.23     38.91 o
  23   3   1       26.16       44.59     18.78 o
  24   3   1       59.15       66.59     21.25 o
  25   3   1       20.43       27.24     43.10 o
 -26   4   1       19.98      -18.63     53.95 o
 -25   4   1       83.68       30.83     47.29 o
 -24   4   1       14.56       37.49     20.73 o
 -23   4   1       41.34       61.80     19.75 o
 -22   4   1        0.24      -18.26     33.67 o
 -21   4   1       23.80        6.88     35.99 o
 -20   4   1      112.44      108.57     19.00 o
 -19   4   1       57.10       48.19     16.39 o
 -18   4   1       18.17       21.77     27.76 o
 -17   4   1      307.34      287.32     19.08 o
 -16   4   1        6.58       21.10     25.36 o
 -15   4   1      567.43      548.00     22.45 o
 -14   4   1     2518.27     2466.96     38.76 o
 -13   4   1     1994.96     1988.70     33.07 o
 -12   4   1      884.53      821.17     21.85 o
 -11   4   1        0.04        9.13     19.00 o
 -10   4   1     1023.23     1018.48     20.95 o
  -9   4   1     2081.80     2021.17     27.16 o
  -8   4   1      430.44      450.80     13.99 o
  -7   4   1        4.83        6.21     13.24 o
  -6   4   1     1469.31     1299.36     18.86 o
  -5   4   1     2917.45     2787.20     27.98 o
  -4   4   1     1002.66      804.71     13.99 o
  -3   4   1      657.84      841.90     13.62 o
  -2   4   1      228.01      205.84      8.23 o
  -1   4   1      382.69      430.83      9.95 o
   0   4   1     2930.64     3098.62     83.61 o
   1   4   1      899.01      916.50     13.47 o
   2   4   1      232.24      207.18      8.31 o
   3   4   1     4018.72     4355.92     45.72 o
   4   4   1     8953.29     9942.95     93.00 o
   5   4   1     1525.55     1770.74     21.62 o
   6   4   1     1001.37      994.09     17.36 o
   7   4   1     1874.63     2128.24     25.96 o
   8   4   1     1660.64     1584.36     24.02 o
   9   4   1     1328.69     1325.92     23.49 o
  10   4   1      705.60      744.48     19.23 o
  11   4   1        3.49        1.65     18.48 o
  12   4   1     1393.71     1225.14     26.56 o
  13   4   1     1124.05     1135.95     27.01 o
  14   4   1     1092.38     1124.73     28.21 o
  15   4   1        6.06        2.32     12.42 o
  16   4   1     2216.13     2212.19     41.68 o
  17   4   1     1760.24     1687.91     39.28 o
  18   4   1      580.39      567.90     26.86 o
  19   4   1       89.74       76.62     17.73 o
  20   4   1        6.50       12.64     16.61 o
  21   4   1        9.06       -3.59     38.53 o
  22   4   1       24.29       15.41     40.78 o
  23   4   1       23.03        4.12     40.63 o
  24   4   1       16.10      -26.19     37.04 o
  25   4   1       23.46       36.89     39.66 o
 -26   5   1       38.91       20.20     23.94 o
 -25   5   1       16.86        8.98     40.18 o
 -24   5   1        0.84      -25.51     41.68 o
 -23   5   1      150.75      161.77     22.52 o
 -22   5   1       91.54      122.93     20.28 o
 -21   5   1        0.05        7.03     34.94 o
 -20   5   1       10.31       -3.29     35.02 o
 -19   5   1       80.05       84.85     17.58 o
 -18   5   1       47.58       60.31     15.79 o
 -17   5   1      460.50      433.37     22.82 o
 -16   5   1      410.56      419.68     21.32 o
 -15   5   1       21.34       18.33     26.49 o
 -14   5   1      162.94      123.38     15.11 o
 -13   5   1      100.37       82.75     13.32 o
 -12   5   1      202.67      211.52     14.89 o
 -11   5   1      776.15      733.63     20.13 o
 -10   5   1       35.80       45.19     10.03 o
  -9   5   1       39.88       49.31      9.80 o
  -8   5   1      219.31      245.94     11.90 o
  -7   5   1      849.53      918.89     18.11 o
  -6   5   1      351.72      404.41     12.87 o
  -5   5   1      302.69      331.69     11.07 o
  -4   5   1      227.12      217.96      9.65 o
  -3   5   1     4395.63     4367.89     41.90 o
  -2   5   1     3180.58     3156.52     32.55 o
  -1   5   1      544.46      649.16     12.94 o
   0   5   1     3101.31     3705.53     26.08 o
   1   5   1     2699.91     2813.46     27.61 o
   2   5   1     1948.88     2029.77     21.85 o
   3   5   1       46.05        8.23     13.54 o
   4   5   1       15.82       19.83      7.03 o
   5   5   1        6.61        1.05     14.14 o
   6   5   1      924.35      951.81     18.26 o
   7   5   1      452.97      426.79     13.62 o
   8   5   1      586.23      608.98     17.28 o
   9   5   1     1045.76      998.50     22.07 o
  10   5   1     2095.70     2028.65     30.68 o
  11   5   1      725.79      772.09     21.85 o
  12   5   1      499.41      438.38     19.15 o
  13   5   1       33.36        8.23     26.41 o
  14   5   1     2170.72     2008.90     37.71 o
  15   5   1       47.83       29.78     14.07 o
  16   5   1       14.21       -4.56     14.52 o
  17   5   1       98.45       67.49     16.69 o
  18   5   1       89.78      100.79     16.83 o
  19   5   1       99.54       91.43     19.00 o
  20   5   1      211.04      203.59     21.40 o
  21   5   1       18.10       14.89     31.20 o
  22   5   1       18.00       43.47     17.66 o
  23   5   1       26.95       16.91     40.93 o
  24   5   1        1.69       17.81     37.26 o
  25   5   1       31.84       35.17     19.90 o
 -25   6   1       20.66      -13.77     48.48 o
 -24   6   1        0.02       18.56     18.71 o
 -23   6   1       63.67       -8.31     43.77 o
 -22   6   1       36.91       15.64     21.70 o
 -21   6   1      225.65      201.87     23.57 o
 -20   6   1      681.06      666.22     32.10 o
 -19   6   1     1141.81     1142.68     37.41 o
 -18   6   1      265.23      260.68     22.45 o
 -17   6   1        5.42        2.77     31.28 o
 -16   6   1       27.01       28.36     14.74 o
 -15   6   1       47.84       -7.26     32.70 o
 -14   6   1       28.55       35.24     12.20 o
 -13   6   1      180.79      171.34     15.34 o
 -12   6   1      164.18      186.23     14.89 o
 -11   6   1     1881.94     1840.70     31.50 o
 -10   6   1      197.63      195.06     13.47 o
  -9   6   1       98.99      106.62     11.07 o
  -8   6   1      865.54      918.37     20.35 o
  -7   6   1     2367.11     2394.75     30.23 o
  -6   6   1     2482.57     2523.90     29.18 o
  -5   6   1      477.05      406.96     13.09 o
  -4   6   1     2459.83     2568.19     27.83 o
  -3   6   1      634.80      593.19     14.59 o
  -2   6   1        0.65       11.60      5.91 o
  -1   6   1      479.25      517.77     12.94 o
   0   6   1      933.19      832.52     13.69 o
   1   6   1      866.57      759.07     15.19 o
   2   6   1      574.53      450.13     13.09 o
   3   6   1      681.92      583.99     14.14 o
   4   6   1     1123.29     1275.04     20.35 o
   5   6   1      403.28      359.52     13.62 o
   6   6   1     2077.72     1983.16     27.16 o
   7   6   1      142.24      109.99     11.30 o
   8   6   1        0.27       -4.49     18.93 o
   9   6   1      122.31      114.78     12.20 o
  10   6   1     2103.30     2022.81     32.77 o
  11   6   1     1222.17     1183.39     27.16 o
  12   6   1      977.70      991.24     26.04 o
  13   6   1        3.08       -6.51     23.57 o
  14   6   1       58.72       71.75     13.39 o
  15   6   1      133.70      166.33     16.83 o
  16   6   1       68.96       64.72     16.46 o
  17   6   1       37.87       61.65     14.52 o
  18   6   1       16.24       -6.29     29.33 o
  19   6   1       34.72       19.68     17.96 o
  20   6   1        4.68        0.00     36.36 o
  21   6   1        2.71        7.71     36.89 o
  22   6   1       60.06       57.39     21.77 o
  23   6   1       52.81       97.49     20.35 o
  24   6   1       34.60       41.08     44.00 o
 -25   7   1        5.29        0.00     38.38 o
 -24   7   1        1.56        8.98     35.39 o
 -23   7   1       39.70      -45.79     45.79 o
 -22   7   1       78.50       89.94     20.80 o
 -21   7   1        0.91       -7.48     37.56 o
 -20   7   1       30.97        7.11     36.29 o
 -19   7   1       55.07       87.99     18.48 o
 -18   7   1      162.74      145.98     20.73 o
 -17   7   1      351.97      344.63     21.17 o
 -16   7   1        8.03      -30.75     30.75 o
 -15   7   1      199.78      178.75     17.73 o
 -14   7   1       98.45       70.93     14.96 o
 -13   7   1      100.05      102.88     13.47 o
 -12   7   1       67.90       87.69     12.72 o
 -11   7   1      519.03      485.45     19.30 o
 -10   7   1     1206.42     1069.13     25.29 o
  -9   7   1        3.48        8.01      9.35 o
  -8   7   1       18.21       11.00     18.56 o
  -7   7   1      204.94      185.03     12.27 o
  -6   7   1       28.47       30.83      9.28 o
  -5   7   1     3781.26     3927.11     38.16 o
  -4   7   1     2081.26     1997.00     27.01 o
  -3   7   1     3371.50     3369.69     35.09 o
  -2   7   1      163.96      190.12     10.55 o
  -1   7   1     2643.49     3023.71     30.90 o
   0   7   1       24.40       20.79      5.15 o
   1   7   1       51.55       61.13      8.08 o
   2   7   1      154.26      123.98      9.65 o
   3   7   1      257.28      227.16     11.30 o
   4   7   1      267.32      310.89     12.94 o
   5   7   1       52.07       51.03      9.13 o
   6   7   1     2293.17     2064.64     29.93 o
   7   7   1     1166.94     1133.03     23.19 o
   8   7   1     1319.32     1357.72     26.49 o
   9   7   1      158.24      166.48     14.59 o
  10   7   1      163.72      175.31     14.37 o
  11   7   1        1.71        6.06     20.13 o
  12   7   1       20.92       51.18     12.35 o
  13   7   1      212.93      208.08     16.83 o
  14   7   1        2.55      -23.19     23.19 o
  15   7   1        6.60       -2.69     27.16 o
  16   7   1      176.63      157.95     18.48 o
  17   7   1       33.85       45.42     16.31 o
  18   7   1       88.25      115.38     16.09 o
  19   7   1        5.25      -10.70     30.83 o
  20   7   1       48.04       51.48     18.63 o
  21   7   1        0.25        3.97     38.83 o
  22   7   1       94.33      111.11     21.62 o
  23   7   1      101.21      113.80     24.02 o
  24   7   1       18.04       32.77     43.17 o
 -24   8   1       11.20        4.64     41.23 o
 -23   8   1        2.33       -8.83     36.96 o
 -22   8   1        8.68       -8.38     43.25 o
 -21   8   1       91.01      123.31     20.65 o
 -20   8   1       44.08       14.81     39.13 o
 -19   8   1      146.22      148.30     21.62 o
 -18   8   1      245.82      260.08     22.52 o
 -17   8   1        0.16      -24.69     33.52 o
 -16   8   1      106.55      119.72     17.43 o
 -15   8   1      275.58      300.56     20.13 o
 -14   8   1       37.53       20.43     28.88 o
 -13   8   1      354.70      332.21     20.65 o
 -12   8   1      109.30      120.31     14.74 o
 -11   8   1      874.89      866.44     25.59 o
 -10   8   1     1343.28     1195.81     28.66 o
  -9   8   1        0.01       25.51     10.55 o
  -8   8   1      408.07      389.22     17.43 o
  -7   8   1       14.88       20.73     10.62 o
  -6   8   1       32.84       20.43     21.55 o
  -5   8   1      795.21      772.91     19.60 o
  -4   8   1     1122.85     1034.79     21.92 o
  -3   8   1     1348.12     1239.13     22.60 o
  -2   8   1      166.50      183.31     11.67 o
  -1   8   1       38.81       67.34      8.75 o
   0   8   1       36.28       39.68      6.22 o
   1   8   1       23.77       26.49      8.45 o
   2   8   1     1222.67     1056.79     22.00 o
   3   8   1     2825.73     2625.06     32.47 o
   4   8   1     2043.00     2028.05     29.55 o
   5   8   1     1644.96     1587.28     27.31 o
   6   8   1      523.31      513.13     18.26 o
   7   8   1      473.44      452.52     17.81 o
   8   8   1      682.04      676.32     21.17 o
   9   8   1       52.70       50.06     12.20 o
  10   8   1       64.36       72.20     12.57 o
  11   8   1      137.71      151.29     14.37 o
  12   8   1       24.12       18.56     22.97 o
  13   8   1      108.77      121.44     15.34 o
  14   8   1        4.64       22.82     12.35 o
  15   8   1        4.58      -29.70     29.70 o
  16   8   1      372.78      417.28     22.97 o
  17   8   1      364.96      364.31     24.54 o
  18   8   1      175.52      179.57     21.32 o
  19   8   1      120.98      154.73     20.28 o
  20   8   1      165.05      141.56     24.24 o
  21   8   1        7.37       18.41     19.75 o
  22   8   1        0.01      -42.72     42.72 o
  23   8   1       15.78        4.64     39.36 o
 -23   9   1       13.35      -27.53     46.31 o
 -22   9   1        1.94       28.43     19.15 o
 -21   9   1        7.57        9.20     18.63 o
 -20   9   1        0.62       -4.86     17.13 o
 -19   9   1        0.10       14.89     37.26 o
 -18   9   1        1.00        4.34     17.28 o
 -17   9   1       13.65       23.05     32.40 o
 -16   9   1       19.11       30.90     33.60 o
 -15   9   1       50.67       51.10     17.13 o
 -14   9   1        0.07       10.92     27.38 o
 -13   9   1       52.51       54.69     14.14 o
 -12   9   1       16.55       27.91     12.50 o
 -11   9   1       80.02       97.42     13.62 o
 -10   9   1      283.54      262.03     17.58 o
  -9   9   1     1771.18     1697.26     33.00 o
  -8   9   1      312.22      269.88     16.91 o
  -7   9   1      133.25      174.11     13.24 o
  -6   9   1       89.73       90.76     12.35 o
  -5   9   1      281.58      271.90     16.09 o
  -4   9   1      344.82      335.95     15.71 o
  -3   9   1      437.71      387.95     16.24 o
  -2   9   1      466.34      469.06     16.31 o
  -1   9   1      440.99      438.53     16.39 o
   0   9   1     3183.40     3299.88     58.51 o
   1   9   1     1758.84     1674.82     28.06 o
   2   9   1      344.34      343.13     15.19 o
   3   9   1      646.78      599.70     18.86 o
   4   9   1     1601.41     1562.06     28.28 o
   5   9   1      962.43      946.12     23.57 o
   6   9   1       42.67       44.82     11.82 o
   7   9   1     1814.18     1746.27     31.72 o
   8   9   1     1219.03     1215.63     28.28 o
   9   9   1       25.96       26.19     11.37 o
  10   9   1        2.05       -6.73     24.84 o
  11   9   1      187.22      200.07     16.46 o
  12   9   1      422.68      437.26     21.47 o
  13   9   1      160.41      164.53     16.98 o
  14   9   1        1.28      -22.90     28.66 o
  15   9   1       90.48       83.43     17.43 o
  16   9   1        0.00       12.94     31.43 o
  17   9   1       28.67        3.44     35.02 o
  18   9   1        3.78       14.44     37.26 o
  19   9   1       22.99       35.09     36.36 o
  20   9   1       16.08       12.20     37.79 o
  21   9   1       35.06      -21.32     45.79 o
  22   9   1        1.93        2.24     21.25 o
 -22  10   1       16.37      -41.00     45.34 o
 -21  10   1        1.45      -38.53     42.57 o
 -20  10   1        0.00      -36.21     36.21 o
 -19  10   1        2.41       27.46     34.87 o
 -18  10   1       17.79        3.67     32.47 o
 -17  10   1      245.72      265.84     23.64 o
 -16  10   1      398.23      390.95     26.26 o
 -15  10   1       63.32       77.07     16.69 o
 -14  10   1       35.29       38.31     15.34 o
 -13  10   1        3.52       -5.54     27.53 o
 -12  10   1       18.63      -26.41     30.53 o
 -11  10   1       12.98        0.00     28.43 o
 -10  10   1       86.35      102.96     15.49 o
  -9  10   1      891.32      916.87     27.16 o
  -8  10   1      231.34      216.54     16.83 o
  -7  10   1      150.16      147.62     14.59 o
  -6  10   1     1814.54     1724.95     33.07 o
  -5  10   1     2074.76     1920.08     33.97 o
  -4  10   1     2116.07     1997.45     33.74 o
  -3  10   1     2393.06     2346.94     36.06 o
  -2  10   1      699.78      771.19     21.77 o
  -1  10   1      324.09      352.11     16.46 o
   0  10   1       11.30        8.53      8.99 o
   1  10   1       34.54       54.40     10.62 o
   2  10   1      371.62      357.50     16.76 o
   3  10   1       60.76       40.78     12.20 o
   4  10   1       83.14       79.09     12.35 o
   5  10   1     1107.83     1070.25     25.96 o
   6  10   1      653.63      660.45     22.07 o
   7  10   1     1700.12     1601.79     33.45 o
   8  10   1     1221.45     1193.94     29.41 o
   9  10   1       58.00       43.32     13.39 o
  10  10   1       84.39       76.47     14.67 o
  11  10   1       51.46       28.36     14.74 o
  12  10   1      203.38      202.24     17.96 o
  13  10   1      394.59      411.22     22.00 o
  14  10   1      187.75      186.76     18.48 o
  15  10   1      114.19      136.55     19.23 o
  16  10   1       63.35       80.13     17.73 o
  17  10   1      123.21      115.08     20.65 o
  18  10   1      250.80      282.00     24.39 o
  19  10   1      139.56      140.22     22.52 o
  20  10   1       73.71       91.28     21.02 o
  21  10   1       65.24       65.62     22.60 o
  22  10   1        0.06       18.93     41.23 o
 -22  11   1        0.98       23.72     44.82 o
 -21  11   1        8.41      -31.35     45.04 o
 -20  11   1       19.15      -12.87     39.95 o
 -19  11   1        0.32        0.00     20.13 o
 -18  11   1       70.16       61.95     20.65 o
 -17  11   1        0.25      -39.95     39.95 o
 -16  11   1      317.64      359.67     24.84 o
 -15  11   1      124.70      115.30     20.28 o
 -14  11   1        0.94      -33.45     33.45 o
 -13  11   1       16.15       14.89     29.93 o
 -12  11   1      152.52      117.62     18.78 o
 -11  11   1      220.54      229.85     19.45 o
 -10  11   1      411.03      394.84     20.73 o
  -9  11   1        3.68      -27.24     27.24 o
  -8  11   1     1305.86     1268.98     32.47 o
  -7  11   1     1107.75     1098.09     29.63 o
  -6  11   1      510.11      487.32     21.10 o
  -5  11   1      355.28      317.10     18.48 o
  -4  11   1       52.10       59.48     12.12 o
  -3  11   1      675.00      645.42     21.92 o
  -2  11   1      663.86      694.20     22.30 o
  -1  11   1      489.51      443.17     18.63 o
   0  11   1       73.57       62.67      8.97 o
   1  11   1       20.88       -9.88     25.29 o
   2  11   1       72.03       61.28     12.79 o
   3  11   1       14.66       -8.23     21.62 o
   4  11   1        9.32        4.26     22.90 o
   5  11   1      461.99      447.59     19.98 o
   6  11   1      468.69      438.83     21.10 o
   7  11   1       33.38       23.57     29.26 o
   8  11   1        9.63        4.94     13.32 o
   9  11   1      106.45      116.27     14.22 o
  10  11   1       37.91       62.10     15.11 o
  11  11   1       56.12       65.24     14.96 o
  12  11   1       83.50       95.40     16.76 o
  13  11   1        4.26        9.28     30.83 o
  14  11   1        0.25       26.41     30.60 o
  15  11   1       32.85       27.83     35.47 o
  16  11   1       27.94       87.17     17.36 o
  17  11   1       15.13       25.22     17.66 o
  18  11   1       85.57       77.52     21.47 o
  19  11   1      143.63      160.49     24.77 o
  20  11   1      137.48      132.36     25.07 o
  21  11   1       18.62        9.28     39.95 o
 -20  12   1       43.89      -27.01     38.23 o
 -19  12   1       25.48       33.97     19.53 o
 -18  12   1       28.39       53.35     19.45 o
 -17  12   1       60.13       44.59     21.10 o
 -16  12   1       12.66      -18.86     35.99 o
 -15  12   1        2.22      -11.67     16.98 o
 -14  12   1        9.45      -27.38     36.21 o
 -13  12   1       32.51       30.15     17.43 o
 -12  12   1       76.97       66.29     17.28 o
 -11  12   1      602.78      592.44     27.31 o
 -10  12   1     1199.53     1200.97     34.72 o
  -9  12   1     1209.61     1195.88     34.57 o
  -8  12   1      744.11      749.94     26.79 o
  -7  12   1      227.57      184.81     17.58 o
  -6  12   1        1.13      -24.69     24.69 o
  -5  12   1       45.52        7.18     29.11 o
  -4  12   1       35.55       42.27     12.12 o
  -3  12   1       67.00       82.53     12.27 o
  -2  12   1      891.10      916.50     27.24 o
  -1  12   1      924.23      962.29     27.24 o
   0  12   1      742.41      775.53     17.38 o
   1  12   1      657.74      572.16     22.15 o
   2  12   1      306.30      222.00     16.39 o
   3  12   1      367.65      344.26     18.18 o
   4  12   1       82.56       62.93     13.47 o
   5  12   1      124.34      126.00     15.79 o
   6  12   1      963.03      943.73     29.18 o
   7  12   1       46.29       52.30     14.59 o
   8  12   1      119.21       83.28     17.43 o
   9  12   1       10.08       22.52     30.38 o
  10  12   1       21.98       20.43     32.17 o
  11  12   1       96.07      111.34     16.83 o
  12  12   1      336.00      338.12     23.79 o
  13  12   1      585.82      552.19     30.83 o
  14  12   1      647.49      648.33     31.20 o
  15  12   1       71.29       45.57     20.65 o
  16  12   1       30.14      -42.65     42.65 o
  17  12   1       15.68        8.23     39.43 o
  18  12   1        2.00       20.20     17.88 o
  19  12   1       50.73       36.29     21.77 o
  20  12   1       99.34      112.98     22.90 o
 -19  13   1       25.06       16.16     21.40 o
 -18  13   1       29.05       16.31     20.35 o
 -17  13   1        6.67      -42.20     43.02 o
 -16  13   1        1.86       -4.04     35.62 o
 -15  13   1        1.09       34.64     37.11 o
 -14  13   1       47.33       51.63     18.93 o
 -13  13   1       83.47       82.83     19.60 o
 -12  13   1       31.95       30.45     17.21 o
 -11  13   1        6.33       12.87     15.56 o
 -10  13   1        0.05       -3.07     29.18 o
  -9  13   1        9.42      -15.56     15.56 o
  -8  13   1       86.58       88.51     16.61 o
  -7  13   1      138.45      137.97     16.69 o
  -6  13   1        9.74        5.46     13.92 o
  -5  13   1        2.50       13.32     24.32 o
  -4  13   1        1.42      -12.87     26.19 o
  -3  13   1      122.46      128.10     16.01 o
  -2  13   1      482.27      460.38     22.15 o
  -1  13   1      437.16      419.68     21.32 o
   0  13   1      206.59      185.84     11.98 o
   1  13   1       23.68       19.23     13.17 o
   2  13   1        0.05      -27.38     27.38 o
   3  13   1       65.73       64.05     15.04 o
   4  13   1     1099.50     1057.24     31.57 o
   5  13   1     1287.82     1319.41     34.42 o
   6  13   1       26.30       25.22     33.30 o
   7  13   1      147.30      113.73     18.86 o
   8  13   1      129.08      145.01     18.56 o
   9  13   1      208.72      207.33     20.65 o
  10  13   1      249.88      244.44     21.32 o
  11  13   1       42.97       13.24     37.79 o
  12  13   1       93.46       82.98     20.35 o
  13  13   1      190.43      191.99     22.75 o
  14  13   1       13.36      -19.08     35.09 o
  15  13   1        0.34       15.94     33.30 o
  16  13   1       18.65       47.14     18.63 o
  17  13   1       12.01        0.00     39.95 o
  18  13   1        0.05      -45.12     45.12 o
 -18  14   1       12.62       -9.43     46.99 o
 -17  14   1      233.58      216.16     26.64 o
 -16  14   1      371.41      373.06     30.98 o
 -15  14   1      172.09      154.58     24.62 o
 -14  14   1       22.98       15.86     39.66 o
 -13  14   1        0.02       37.11     17.06 o
 -12  14   1       16.43      -14.74     39.66 o
 -11  14   1       13.13       13.99     29.26 o
 -10  14   1       65.12       71.75     18.03 o
  -9  14   1      331.24      289.94     24.47 o
  -8  14   1      285.30      283.58     22.22 o
  -7  14   1      167.14      161.91     18.93 o
  -6  14   1      101.14      101.61     16.46 o
  -5  14   1      175.56      147.40     17.73 o
  -4  14   1      512.70      433.44     24.09 o
  -3  14   1      610.25      579.05     25.96 o
  -2  14   1      456.24      434.49     23.64 o
  -1  14   1      285.35      307.89     20.05 o
   0  14   1       86.67      114.06     11.13 o
   1  14   1        2.56       -3.44     14.14 o
   2  14   1      218.18      212.64     18.71 o
   3  14   1       59.77       67.49     15.56 o
   4  14   1      163.60      140.22     18.41 o
   5  14   1      346.47      293.98     23.42 o
   6  14   1      361.38      338.87     23.49 o
   7  14   1      312.96      299.59     22.30 o
   8  14   1      193.87      190.57     21.32 o
   9  14   1       33.76       52.15     17.13 o
  10  14   1       14.71      -27.68     34.64 o
  11  14   1        2.22      -36.44     36.44 o
  12  14   1       66.41       65.24     19.98 o
  13  14   1       65.50      -27.38     40.48 o
  14  14   1       90.92       70.41     21.85 o
  15  14   1       57.42       64.72     20.65 o
  16  14   1       18.30       40.10     42.95 o
  17  14   1        6.66      -45.87     45.87 o
 -16  15   1        7.34       41.38     19.68 o
 -15  15   1       15.21        4.41     37.56 o
 -14  15   1        1.49       47.96     18.71 o
 -13  15   1       36.73       58.36     19.53 o
 -12  15   1        4.57        9.95     18.18 o
 -11  15   1       61.18       46.24     20.20 o
 -10  15   1       50.75       67.04     18.33 o
  -9  15   1       53.26       59.11     18.33 o
  -8  15   1      132.92       84.55     20.95 o
  -7  15   1       60.58       36.51     18.63 o
  -6  15   1        5.20       15.86     13.99 o
  -5  15   1        9.03       12.94     36.89 o
  -4  15   1       48.72       22.82     17.66 o
  -3  15   1       28.09       33.45     16.09 o
  -2  15   1        6.99        9.28     30.68 o
  -1  15   1       83.47      114.48     16.83 o
   0  15   1      361.01      375.24     17.34 o
   1  15   1      166.64      167.30     19.68 o
   2  15   1       21.85      -24.84     36.96 o
   3  15   1       51.35       46.24     16.46 o
   4  15   1      109.03      113.06     18.86 o
   5  15   1        0.26       -3.29     27.76 o
   6  15   1        0.45      -35.02     35.02 o
   7  15   1       34.29       33.74     17.28 o
   8  15   1       93.74       71.98     19.30 o
   9  15   1       10.69       32.92     34.12 o
  10  15   1       10.29       29.11     17.88 o
  11  15   1        1.83      -40.18     40.18 o
  12  15   1        7.73      -39.95     39.95 o
  13  15   1        0.00       -4.19     36.89 o
  14  15   1       13.07       36.14     18.63 o
  15  15   1       14.40        4.49     43.10 o
 -14  16   1       26.46       22.75     42.95 o
 -13  16   1       11.90      -35.09     41.15 o
 -12  16   1        2.26       39.51     18.33 o
 -11  16   1       19.62       23.42     20.73 o
 -10  16   1       81.34      104.38     19.98 o
  -9  16   1      162.23      135.65     22.60 o
  -8  16   1      265.27      269.51     25.51 o
  -7  16   1      104.25      138.27     20.80 o
  -6  16   1       15.79       -7.33     38.61 o
  -5  16   1       53.54       65.62     18.18 o
  -4  16   1       21.95       17.28     31.50 o
  -3  16   1      198.64      187.88     21.62 o
  -2  16   1      244.04      251.78     22.52 o
  -1  16   1      377.46      395.73     27.09 o
   0  16   1      256.29      291.98     16.41 o
   1  16   1       22.84       59.56     16.76 o
   2  16   1        1.96       20.43     32.32 o
   3  16   1       27.31       17.21     33.52 o
   4  16   1       45.50       13.99     30.45 o
   5  16   1      463.22      419.00     28.58 o
   6  16   1      285.58      323.68     24.47 o
   7  16   1      147.80      188.48     22.45 o
   8  16   1       15.89       15.49     37.49 o
   9  16   1       17.72       31.57     40.25 o
  10  16   1        0.05       -2.02     19.23 o
  11  16   1        8.45       24.99     18.71 o
  12  16   1       64.56       95.02     21.85 o
  13  16   1      173.01      153.68     25.89 o
 -12  17   1        1.84       -4.56     40.10 o
 -11  17   1       32.11       62.33     21.47 o
 -10  17   1       16.88        8.60     32.02 o
  -9  17   1        9.98      -37.71     37.71 o
  -8  17   1        6.73       -8.23     37.26 o
  -7  17   1       11.67        2.99     17.88 o
  -6  17   1       12.84      -11.90     35.69 o
  -5  17   1       11.76      -46.24     46.24 o
  -4  17   1       56.87       33.97     41.90 o
  -3  17   1       52.49       33.60     39.28 o
  -2  17   1        6.61        7.41     35.54 o
  -1  17   1       24.40       25.07     18.41 o
   0  17   1       31.40       43.30     12.58 o
   1  17   1       25.98      -14.89     41.15 o
   2  17   1       22.54       14.89     34.94 o
   3  17   1       15.20       15.04     36.44 o
   4  17   1       26.55        0.00     34.87 o
   5  17   1        5.36       27.31     35.99 o
   6  17   1       19.28       18.11     18.93 o
   7  17   1       14.01       28.58     31.87 o
   8  17   1       14.57      -16.69     41.30 o
   9  17   1        4.78       10.62     18.71 o
  10  17   1        2.51        8.75     44.44 o
  11  17   1        6.84      -42.95     42.95 o
  -8  18   1      154.71      203.44     25.81 o
  -7  18   1        5.98       34.79     43.02 o
  -6  18   1       32.37       12.87     48.71 o
  -5  18   1       19.17       12.57     42.87 o
  -4  18   1        7.06       20.43     35.91 o
  -3  18   1       23.59       24.24     34.34 o
  -2  18   1       95.72       97.64     21.77 o
  -1  18   1       73.30       16.16     44.97 o
   0  18   1       83.85      119.70     21.17 o
   1  18   1       79.11       16.16     48.19 o
   2  18   1       50.04       56.57     19.38 o
   3  18   1       39.78      -16.31     42.65 o
   4  18   1       47.50       80.43     20.73 o
   5  18   1       45.75       21.10     37.04 o
   6  18   1        7.94       13.02     41.83 o
   7  18   1        7.01       25.29     18.78 o
 -27   0   2       22.01       23.42     42.65 o
 -26   0   2      215.53      252.67     27.01 o
 -25   0   2       68.08      115.00     22.67 o
 -24   0   2       19.10        7.86     35.09 o
 -23   0   2       25.02      -40.48     40.48 o
 -22   0   2       26.96       27.31     33.74 o
 -21   0   2        8.12        9.58     28.66 o
 -20   0   2       66.71       69.29     16.09 o
 -19   0   2      448.49      495.92     23.72 o
 -18   0   2      992.01     1015.19     29.11 o
 -17   0   2      122.96      142.01     14.96 o
 -16   0   2        7.46       23.34     23.72 o
 -15   0   2      117.22      114.63     13.54 o
 -14   0   2        0.05      -14.14     22.00 o
 -13   0   2      204.01      169.47     13.09 o
 -12   0   2     1525.02     1516.87     25.44 o
 -11   0   2     1448.60     1325.32     22.52 o
 -10   0   2      163.22      235.24     10.70 o
  -9   0   2     1710.62     1681.63     22.22 o
  -8   0   2     3934.73     3487.08     33.67 o
  -7   0   2     1326.91     1308.41     17.13 o
  -6   0   2     4364.01     4266.20     42.57 o
  -5   0   2        8.51        9.13      5.61 o
  -4   0   2     2551.75     2415.33     23.34 o
  -3   0   2     3372.25     3312.37     32.92 o
  -2   0   2     1545.75     1541.33     15.04 o
  -1   0   2     1473.03     1528.24     15.49 o
   0   0   2       31.50       36.89      3.47 o
   1   0   2      881.65      904.90     10.33 o
   2   0   2     7592.43     7491.04     58.81 o
   3   0   2    35816.42    32043.52    131.91 o
   4   0   2    31284.69    28162.27    134.68 o
   5   0   2    10010.96     9805.66     87.32 o
   6   0   2        5.77        9.43     12.05 o
   7   0   2     3970.40     4232.61     41.00 o
   8   0   2     3112.40     2975.82     30.00 o
   9   0   2      104.90       96.45      9.20 o
  10   0   2      988.43     1150.31     22.00 o
  11   0   2     3535.06     3470.25     39.13 o
  12   0   2    10161.65     9586.35     94.72 o
  13   0   2     1894.35     1805.76     33.22 o
  14   0   2      549.64      524.50     20.95 o
  15   0   2      740.62      759.29     24.54 o
  16   0   2       12.06      -19.45     28.36 o
  17   0   2        1.20       -1.95     12.42 o
  18   0   2        4.10       10.62     13.69 o
  19   0   2      289.91      279.54     22.67 o
  20   0   2      558.31      613.32     28.51 o
  21   0   2       23.17        7.18     37.49 o
  22   0   2       19.50        0.00     42.80 o
  23   0   2      152.64      193.34     23.42 o
  24   0   2      247.55      286.57     27.61 o
  25   0   2      141.64      116.12     25.14 o
 -27   1   2       67.02       42.20     45.19 o
 -26   1   2        6.94       40.03     20.58 o
 -25   1   2        0.27       48.26     18.63 o
 -24   1   2        9.22      -19.68     39.95 o
 -23   1   2        0.48      -14.74     35.39 o
 -22   1   2        8.79      -33.37     33.37 o
 -21   1   2       74.53       80.88     18.26 o
 -20   1   2       92.73      111.78     16.24 o
 -19   1   2       36.73       21.32     13.62 o
 -18   1   2        9.60       21.25     13.17 o
 -17   1   2      456.66      530.19     21.92 o
 -16   1   2     1369.00     1411.89     31.13 o
 -15   1   2        4.82       -5.84     24.17 o
 -14   1   2      684.96      638.46     20.65 o
 -13   1   2     1920.85     2018.40     31.57 o
 -12   1   2     3291.36     3055.06     35.69 o
 -11   1   2     3244.48     3325.69     35.02 o
 -10   1   2       47.33       13.92      7.63 o
  -9   1   2      123.26      129.07      9.20 o
  -8   1   2      808.82      918.74     16.01 o
  -7   1   2      590.66      588.92     12.50 o
  -6   1   2     2176.12     2288.81     22.67 o
  -5   1   2     4366.51     5023.70     48.56 o
  -4   1   2      496.11      615.41     10.48 o
  -3   1   2     4272.61     4426.02     38.83 o
  -2   1   2     1404.84     1294.50     13.17 o
  -1   1   2      289.32      355.33      7.18 o
   0   1   2    12806.19    12356.70    198.69 o
   1   1   2     4048.03     3709.23     34.57 o
   2   1   2       40.50       37.49      5.54 o
   3   1   2      492.28      618.48     10.85 o
   4   1   2      107.45       72.88      6.43 o
   5   1   2       15.02       41.30      6.14 o
   6   1   2        1.95        5.24     12.35 o
   7   1   2      291.58      295.47     10.85 o
   8   1   2      749.44      826.33     17.21 o
   9   1   2      164.36      166.40     10.25 o
  10   1   2       98.70       81.48      9.95 o
  11   1   2       34.05       35.24     10.33 o
  12   1   2        0.07      -11.90     20.35 o
  13   1   2      462.29      436.96     18.63 o
  14   1   2      498.32      435.02     19.23 o
  15   1   2      344.96      283.35     18.26 o
  16   1   2       54.16       50.13     13.32 o
  17   1   2       44.73       41.38     13.39 o
  18   1   2       12.18       28.43     30.90 o
  19   1   2       33.94       21.77     30.60 o
  20   1   2       17.66      -31.65     31.65 o
  21   1   2       30.93       67.41     17.51 o
  22   1   2        1.50      -15.34     37.86 o
  23   1   2       14.42       33.89     17.28 o
  24   1   2        9.19       26.11     41.30 o
  25   1   2        6.45       -4.64     43.47 o
 -27   2   2       39.48      -52.97     52.97 o
 -26   2   2       78.43      153.24     22.75 o
 -25   2   2      107.49      129.59     23.12 o
 -24   2   2      216.53      227.16     25.51 o
 -23   2   2       18.70       29.78     36.89 o
 -22   2   2        1.65       10.40     34.42 o
 -21   2   2        2.43      -19.45     30.68 o
 -20   2   2        0.22       18.03     29.41 o
 -19   2   2       76.18       73.77     16.24 o
 -18   2   2      283.04      302.06     19.53 o
 -17   2   2      763.90      717.02     26.64 o
 -16   2   2     1018.08     1008.45     26.94 o
 -15   2   2      381.59      387.73     18.63 o
 -14   2   2      118.77      136.92     12.27 o
 -13   2   2      133.18      115.90     12.72 o
 -12   2   2     1058.64      997.30     22.07 o
 -11   2   2     5182.70     5122.17     50.65 o
 -10   2   2     1929.71     1839.20     25.44 o
  -9   2   2      246.34      285.37     11.45 o
  -8   2   2      586.32      574.56     14.07 o
  -7   2   2     8883.71     9222.27     91.36 o
  -6   2   2     1882.54     2083.20     20.80 o
  -5   2   2      861.58      778.37     13.02 o
  -4   2   2    13588.41    13105.91     88.07 o
  -3   2   2   145682.84    88978.84    214.22 o
  -2   2   2     9576.95     9598.32     67.49 o
  -1   2   2       70.99       65.47      5.99 o
   0   2   2    10491.94    11002.67    384.62 o
   1   2   2     1216.30     1075.72     12.72 o
   2   2   2     3847.51     3818.77     40.55 o
   3   2   2     5152.35     4958.83     49.46 o
   4   2   2      835.83      780.39     13.24 o
   5   2   2        0.91        9.88     11.00 o
   6   2   2     1506.24     1552.11     20.28 o
   7   2   2     2271.28     2586.30     27.24 o
   8   2   2      175.21      185.41     10.25 o
   9   2   2     2742.07     2731.68     31.43 o
  10   2   2     2257.42     2267.71     30.83 o
  11   2   2     3294.42     3232.76     38.23 o
  12   2   2       49.96       50.88     11.07 o
  13   2   2      346.28      337.30     16.46 o
  14   2   2      136.83      170.74     13.99 o
  15   2   2      176.33      122.71     15.11 o
  16   2   2      246.66      251.85     18.18 o
  17   2   2      820.39      883.65     28.43 o
  18   2   2     1012.41     1006.28     31.95 o
  19   2   2      562.58      565.88     28.66 o
  20   2   2      263.53      278.64     25.44 o
  21   2   2       43.38       43.55     20.88 o
  22   2   2        1.14        9.65     17.51 o
  23   2   2        1.58      -37.26     42.35 o
  24   2   2        3.25      -17.51     43.40 o
  25   2   2        1.34       37.04     41.38 o
 -27   3   2       45.20       19.08     51.78 o
 -26   3   2      132.16      145.90     26.79 o
 -25   3   2       13.54      -51.93     51.93 o
 -24   3   2       27.16       37.19     19.53 o
 -23   3   2       23.10       11.37     42.95 o
 -22   3   2      115.98       99.29     19.60 o
 -21   3   2        2.49      -13.17     28.36 o
 -20   3   2        4.87        0.00     27.01 o
 -19   3   2       97.80       98.69     16.54 o
 -18   3   2       83.36      104.45     14.74 o
 -17   3   2      154.53      145.45     15.04 o
 -16   3   2       90.46       56.79     14.29 o
 -15   3   2        0.02      -18.48     21.62 o
 -14   3   2      617.00      586.31     20.20 o
 -13   3   2      626.30      583.91     19.53 o
 -12   3   2      195.92      174.63     12.50 o
 -11   3   2      200.34      204.49     12.50 o
 -10   3   2       50.14       83.65      9.13 o
  -9   3   2      240.10      292.93     11.82 o
  -8   3   2     3227.25     3336.32     33.89 o
  -7   3   2     3016.04     3120.30     30.90 o
  -6   3   2     7448.40     7926.65     72.28 o
  -5   3   2      350.73      321.88      9.65 o
  -4   3   2     5351.12     5795.34     55.52 o
  -3   3   2     1115.40     1107.29     14.52 o
  -2   3   2     9628.63     9757.84     76.47 o
  -1   3   2    17379.56    17905.67    101.46 o
   0   3   2      772.27     1013.39     52.56 o
   1   3   2        1.07        4.19     11.37 o
   2   3   2     6006.40     5917.83     55.22 o
   3   3   2       76.73       66.89      6.43 o
   4   3   2       38.03       28.13      6.36 o
   5   3   2     1405.31     1406.65     19.08 o
   6   3   2     4453.87     4408.44     45.04 o
   7   3   2      158.98      192.89     10.10 o
   8   3   2      977.85     1105.57     20.13 o
   9   3   2     1757.64     1831.34     26.86 o
  10   3   2     1980.62     1959.74     29.26 o
  11   3   2       38.81       37.56     10.10 o
  12   3   2      103.71       77.07     13.24 o
  13   3   2      217.39      200.97     15.11 o
  14   3   2      694.42      671.60     23.19 o
  15   3   2      101.39       74.90     13.92 o
  16   3   2      136.85      134.38     15.49 o
  17   3   2       94.43       65.84     16.54 o
  18   3   2       90.88       68.91     15.94 o
  19   3   2      102.58      123.16     19.53 o
  20   3   2      298.45      268.61     24.99 o
  21   3   2      294.22      279.98     25.29 o
  22   3   2      114.10      103.70     21.77 o
  23   3   2       12.02       29.33     37.26 o
  24   3   2        3.32      -44.74     44.74 o
  25   3   2        0.19       26.86     20.20 o
 -26   4   2      113.73      112.46     25.36 o
 -25   4   2      170.03      133.33     25.66 o
 -24   4   2       24.18       28.66     41.53 o
 -23   4   2        9.52      -15.41     36.96 o
 -22   4   2       37.60       36.81     18.48 o
 -21   4   2       16.20       33.74     36.66 o
 -20   4   2       72.25       62.78     16.91 o
 -19   4   2      164.31      184.21     19.45 o
 -18   4   2      166.62      155.11     17.66 o
 -17   4   2      105.21      108.94     15.71 o
 -16   4   2      190.91      169.70     16.76 o
 -15   4   2      891.81      910.29     26.41 o
 -14   4   2     1081.68     1090.38     26.56 o
 -13   4   2      534.77      507.59     19.45 o
 -12   4   2     1889.59     1902.87     31.05 o
 -11   4   2     1608.78     1548.07     26.86 o
 -10   4   2      125.70      129.89     10.85 o
  -9   4   2     1279.90     1353.08     22.52 o
  -8   4   2      979.57     1051.18     19.23 o
  -7   4   2      684.40      720.09     15.34 o
  -6   4   2     2552.47     2730.56     26.64 o
  -5   4   2      803.03      723.98     14.14 o
  -4   4   2     1873.92     1817.65     20.20 o
  -3   4   2      663.17      672.20     12.79 o
  -2   4   2      461.73      586.46     11.97 o
  -1   4   2       40.42       57.31      6.29 o
   0   4   2     1392.74     1556.60     55.14 o
   1   4   2      557.08      511.41     11.30 o
   2   4   2       45.05       33.30      5.99 o
   3   4   2      206.45      172.32      8.23 o
   4   4   2        0.39        5.54     12.94 o
   5   4   2     3063.14     3023.86     30.23 o
   6   4   2     3655.00     3826.55     38.91 o
   7   4   2       31.58       12.12     15.11 o
   8   4   2        0.05        6.66     15.64 o
   9   4   2      152.74      150.84     12.12 o
  10   4   2       55.95       66.07     10.55 o
  11   4   2     1064.90     1090.01     24.69 o
  12   4   2     2189.62     2072.27     34.34 o
  13   4   2      301.36      341.49     17.43 o
  14   4   2       53.38       47.21     13.17 o
  15   4   2        4.51      -13.69     13.69 o
  16   4   2       65.72       68.01     15.19 o
  17   4   2       21.85       14.14     26.71 o
  18   4   2       22.49        2.99     31.43 o
  19   4   2      173.18      201.80     21.55 o
  20   4   2      160.11      136.03     22.30 o
  21   4   2        3.55       -7.56     37.64 o
  22   4   2       43.06       -8.01     39.88 o
  23   4   2       84.98       52.23     22.15 o
  24   4   2       42.87       27.01     38.16 o
  25   4   2       39.81       14.22     51.25 o
 -26   5   2       37.29       23.34     22.07 o
 -25   5   2        0.75      -35.39     42.95 o
 -24   5   2        1.83       25.14     35.54 o
 -23   5   2       61.23       57.31     20.80 o
 -22   5   2       65.61       88.59     19.45 o
 -21   5   2        7.23        6.96     34.34 o
 -20   5   2        6.49       30.75     16.54 o
 -19   5   2       11.00       12.27     15.79 o
 -18   5   2       96.29       96.30     16.01 o
 -17   5   2       97.68      111.48     16.24 o
 -16   5   2      286.57      316.57     19.38 o
 -15   5   2        7.94      -18.03     27.98 o
 -14   5   2      100.83      125.78     13.09 o
 -13   5   2     2791.39     2691.05     39.28 o
 -12   5   2     3220.19     3139.01     40.18 o
 -11   5   2      363.46      333.93     16.16 o
 -10   5   2       25.17       13.39     20.73 o
  -9   5   2     1454.60     1356.67     23.79 o
  -8   5   2      906.31      985.26     19.60 o
  -7   5   2        0.06       -4.71     15.34 o
  -6   5   2      132.23      115.75      9.20 o
  -5   5   2      784.29      675.12     14.67 o
  -4   5   2      304.45      352.41     11.45 o
  -3   5   2     8387.90     8495.67     77.67 o
  -2   5   2     9346.19     9185.98     91.36 o
  -1   5   2     1790.02     1821.24     21.02 o
   0   5   2       97.38      102.84      5.10 o
   1   5   2      441.80      551.74     12.79 o
   2   5   2        1.06       -2.99      6.29 o
   3   5   2      794.84      796.63     15.79 o
   4   5   2      570.77      653.42     14.81 o
   5   5   2     1006.39     1064.42     18.93 o
   6   5   2      362.19      444.97     14.29 o
   7   5   2      180.32      180.32     11.22 o
   8   5   2      117.06      148.22     10.55 o
   9   5   2        4.14       15.79     18.78 o
  10   5   2      502.80      476.99     18.26 o
  11   5   2       44.20       58.44     11.45 o
  12   5   2      573.42      553.61     20.73 o
  13   5   2      106.83      108.19     14.52 o
  14   5   2        0.07       -7.03     24.77 o
  15   5   2       30.13       54.69     13.62 o
  16   5   2      410.00      379.57     23.79 o
  17   5   2      504.73      566.10     26.19 o
  18   5   2       95.56      107.15     17.13 o
  19   5   2       12.52       10.25     29.63 o
  20   5   2      159.37      156.08     21.85 o
  21   5   2      194.67      202.54     23.87 o
  22   5   2       14.02      -39.13     39.13 o
  23   5   2        1.25       21.77     36.66 o
  24   5   2        7.01       27.53     44.97 o
 -25   6   2        5.09        9.05     35.69 o
 -24   6   2       11.64        4.26     46.09 o
 -23   6   2       23.08        8.16     36.44 o
 -22   6   2       49.46       57.61     20.50 o
 -21   6   2       35.65       71.01     17.66 o
 -20   6   2      133.29      166.33     20.65 o
 -19   6   2      242.55      284.40     22.82 o
 -18   6   2      419.18      400.82     23.34 o
 -17   6   2      403.48      446.69     23.57 o
 -16   6   2       19.86      -12.72     30.53 o
 -15   6   2       23.52       -9.50     24.99 o
 -14   6   2        1.34       20.95     10.85 o
 -13   6   2        0.06      -26.34     26.34 o
 -12   6   2       16.29       29.93     12.27 o
 -11   6   2      988.34      952.71     24.17 o
 -10   6   2     1375.32     1358.54     26.34 o
  -9   6   2      620.08      665.39     18.86 o
  -8   6   2     1025.26     1042.72     21.32 o
  -7   6   2      567.96      540.29     16.39 o
  -6   6   2       54.55       47.66      8.45 o
  -5   6   2       37.88       55.14      8.31 o
  -4   6   2        3.41        5.01      6.81 o
  -3   6   2        4.51       -6.43     13.39 o
  -2   6   2      170.50      212.12     10.18 o
  -1   6   2      730.84      738.72     15.34 o
   0   6   2     2642.85     2755.99    117.55 o
   1   6   2     2921.79     3105.56     31.13 o
   2   6   2      740.51      690.46     15.41 o
   3   6   2      506.94      549.49     14.52 o
   4   6   2     1422.28     1381.22     21.92 o
   5   6   2       52.31       87.24      9.73 o
   6   6   2       79.12      119.04     10.40 o
   7   6   2     1311.21     1266.06     23.87 o
   8   6   2      701.69      691.66     19.68 o
   9   6   2      280.89      278.94     14.81 o
  10   6   2      195.92      159.15     14.29 o
  11   6   2       98.78       92.48     13.24 o
  12   6   2      394.77      399.62     18.86 o
  13   6   2      335.86      315.52     17.96 o
  14   6   2      290.54      302.06     18.56 o
  15   6   2      633.50      642.35     25.22 o
  16   6   2      209.62      183.09     18.03 o
  17   6   2        0.11      -21.40     28.81 o
  18   6   2        8.93       16.24     14.81 o
  19   6   2       35.47       54.92     14.59 o
  20   6   2        1.08      -16.76     19.75 o
  21   6   2       15.96       27.83     32.55 o
  22   6   2       20.42        8.45     19.75 o
  23   6   2       64.74       71.38     22.45 o
  24   6   2       63.93       48.04     22.97 o
 -25   7   2       10.03       44.22     20.05 o
 -24   7   2        0.00        8.83     39.58 o
 -23   7   2        2.06        4.19     37.41 o
 -22   7   2       59.69       78.56     21.85 o
 -21   7   2      129.45      162.66     21.40 o
 -20   7   2      301.31      294.35     24.39 o
 -19   7   2        1.14      -16.69     33.82 o
 -18   7   2      100.77       88.74     17.73 o
 -17   7   2       10.04       14.37     31.43 o
 -16   7   2      453.14      456.86     23.19 o
 -15   7   2      276.09      294.05     19.15 o
 -14   7   2        5.07       -7.03     27.38 o
 -13   7   2      457.66      479.38     20.65 o
 -12   7   2     2848.47     2720.68     40.78 o
 -11   7   2      272.88      257.16     15.86 o
 -10   7   2      133.73      144.86     13.24 o
  -9   7   2     1707.90     1680.58     29.33 o
  -8   7   2      142.80      163.64     12.64 o
  -7   7   2     1060.18     1004.86     22.15 o
  -6   7   2      374.92      360.57     14.22 o
  -5   7   2      629.74      620.42     17.36 o
  -4   7   2        0.21      -16.69     17.13 o
  -3   7   2     1171.24     1294.05     22.15 o
  -2   7   2     1619.00     1761.46     25.07 o
  -1   7   2      240.21      263.30     11.60 o
   0   7   2      144.90      142.94     17.73 o
   1   7   2      256.38      249.16     11.15 o
   2   7   2      938.96      843.24     18.33 o
   3   7   2      305.77      296.59     12.57 o
   4   7   2        6.74       -2.39      8.16 o
   5   7   2      540.28      539.92     16.46 o
   6   7   2     2667.36     2463.74     32.70 o
   7   7   2     2475.59     2426.11     33.82 o
   8   7   2       59.37       55.07     11.67 o
   9   7   2      567.41      593.56     20.58 o
  10   7   2     2331.33     2101.30     35.54 o
  11   7   2     1658.82     1674.67     33.22 o
  12   7   2        1.39       13.47     22.00 o
  13   7   2       20.44       30.75     13.77 o
  14   7   2       71.67       89.19     14.74 o
  15   7   2      400.54      388.40     22.60 o
  16   7   2       23.46       22.37     15.19 o
  17   7   2       18.76        3.22     31.50 o
  18   7   2       51.89       88.22     16.54 o
  19   7   2       15.54       30.45     17.28 o
  20   7   2       76.26       54.17     21.10 o
  21   7   2        0.49       23.42     19.08 o
  22   7   2       60.29      103.55     22.45 o
  23   7   2        0.01        0.00     42.05 o
 -24   8   2       53.76       32.02     37.41 o
 -23   8   2       82.71      104.60     21.55 o
 -22   8   2       46.04       75.50     19.00 o
 -21   8   2        4.07      -23.12     40.10 o
 -20   8   2       11.13       18.26     35.54 o
 -19   8   2        2.54       33.22     16.91 o
 -18   8   2      138.64      137.07     20.58 o
 -17   8   2       92.74       92.11     17.51 o
 -16   8   2       13.16       39.36     14.52 o
 -15   8   2      181.33      186.23     18.11 o
 -14   8   2     1066.39     1036.06     30.45 o
 -13   8   2      989.80      994.61     28.58 o
 -12   8   2      215.64      228.66     16.31 o
 -11   8   2      178.95      185.48     15.49 o
 -10   8   2      745.69      765.06     22.97 o
  -9   8   2     2308.05     2298.76     35.54 o
  -8   8   2       24.29       33.67     11.67 o
  -7   8   2      704.03      735.13     20.80 o
  -6   8   2     1348.16     1381.66     25.89 o
  -5   8   2     1430.89     1384.58     25.36 o
  -4   8   2        0.24       -4.41     16.98 o
  -3   8   2        0.33        2.84     15.26 o
  -2   8   2       81.92       67.79      9.65 o
  -1   8   2       19.18       12.42     18.71 o
   0   8   2      704.40      776.12     22.45 o
   1   8   2      386.16      393.12     14.22 o
   2   8   2      150.15      127.20     10.77 o
   3   8   2      439.56      416.83     15.34 o
   4   8   2        0.28       -3.07     20.58 o
   5   8   2      293.42      304.23     14.52 o
   6   8   2     1263.18     1107.14     25.14 o
   7   8   2     3354.30     3085.66     40.18 o
   8   8   2     3621.56     3390.41     43.47 o
   9   8   2     1906.11     1856.26     34.19 o
  10   8   2      277.51      242.80     16.76 o
  11   8   2        0.90       22.82     24.17 o
  12   8   2       55.56        7.26     29.26 o
  13   8   2        3.16        7.71     25.66 o
  14   8   2        2.14       -5.61     25.29 o
  15   8   2        0.03       20.88     24.39 o
  16   8   2      108.78      104.38     18.71 o
  17   8   2       51.46       68.01     17.66 o
  18   8   2       51.45       39.95     19.15 o
  19   8   2      150.14      171.42     22.30 o
  20   8   2        2.80       32.02     40.78 o
  21   8   2        0.08       12.64     36.51 o
  22   8   2       30.78       -4.49     50.43 o
  23   8   2        2.76      -46.76     46.76 o
 -24   9   2        0.01      -48.93     48.93 o
 -23   9   2        0.06       -9.05     39.43 o
 -22   9   2        3.56       25.89     38.08 o
 -21   9   2        6.43      -36.29     40.10 o
 -20   9   2        2.66       16.24     18.56 o
 -19   9   2       46.78        0.00     44.97 o
 -18   9   2      154.02      167.98     20.65 o
 -17   9   2       45.02       59.26     17.73 o
 -16   9   2       11.07       24.39     31.13 o
 -15   9   2       71.97       44.07     16.31 o
 -14   9   2      107.99      120.46     16.01 o
 -13   9   2       30.23       36.51     13.32 o
 -12   9   2       83.65      101.16     14.44 o
 -11   9   2       43.41       20.35     25.74 o
 -10   9   2        6.39      -21.32     26.34 o
  -9   9   2       24.18       18.41     24.24 o
  -8   9   2      260.38      267.41     15.94 o
  -7   9   2      147.11      152.19     14.44 o
  -6   9   2      862.46      836.06     22.52 o
  -5   9   2     1517.68     1462.47     27.98 o
  -4   9   2     1653.48     1659.03     28.81 o
  -3   9   2      306.99      262.10     14.44 o
  -2   9   2      143.52      147.85     12.35 o
  -1   9   2     1019.01     1067.26     23.05 o
   0   9   2      459.75      474.72     12.12 o
   1   9   2        4.07        9.58     18.41 o
   2   9   2      796.46      787.43     20.95 o
   3   9   2     1130.39     1048.48     23.57 o
   4   9   2      188.73      143.96     12.72 o
   5   9   2      151.54      129.44     12.94 o
   6   9   2      213.32      219.53     14.29 o
   7   9   2      100.62       97.04     13.69 o
   8   9   2       16.30        2.10     12.50 o
   9   9   2      182.95      216.61     15.79 o
  10   9   2      891.69      898.01     26.79 o
  11   9   2      449.01      414.44     21.25 o
  12   9   2      241.27      191.10     18.41 o
  13   9   2       16.09       -2.77     30.15 o
  14   9   2      354.55      356.15     22.22 o
  15   9   2      179.88      167.15     19.53 o
  16   9   2       85.31      133.11     18.48 o
  17   9   2       33.67       -7.11     39.66 o
  18   9   2        1.41      -35.99     35.99 o
  19   9   2        8.98       61.20     17.96 o
  20   9   2       31.83       33.37     35.91 o
  21   9   2      139.46      144.71     25.51 o
  22   9   2       37.39       78.19     22.52 o
 -23  10   2        5.67       18.78     41.00 o
 -22  10   2       72.86       91.06     21.92 o
 -21  10   2      160.87      189.08     22.37 o
 -20  10   2       55.49       59.33     20.88 o
 -19  10   2       87.58       27.16     45.72 o
 -18  10   2       54.92       70.33     16.39 o
 -17  10   2       24.57       31.13     37.41 o
 -16  10   2       22.95       26.11     16.16 o
 -15  10   2       10.94       24.62     28.58 o
 -14  10   2        6.92       -2.92     30.15 o
 -13  10   2        0.04      -10.92     25.29 o
 -12  10   2       48.07       58.29     13.84 o
 -11  10   2       11.49       -4.94     28.06 o
 -10  10   2       42.12       54.47     13.77 o
  -9  10   2      206.94      237.04     16.01 o
  -8  10   2      327.41      365.88     19.53 o
  -7  10   2      462.21      511.03     21.10 o
  -6  10   2      854.85      820.50     23.57 o
  -5  10   2      209.09      205.16     14.29 o
  -4  10   2      207.54      196.41     14.59 o
  -3  10   2     2099.99     2112.83     34.34 o
  -2  10   2     2157.84     2131.98     34.12 o
  -1  10   2       61.30       47.06     12.05 o
   0  10   2      727.78      732.40     19.08 o
   1  10   2     1064.23     1069.51     25.51 o
   2  10   2      678.10      617.88     19.98 o
   3  10   2      201.29      209.13     14.29 o
   4  10   2        2.36        5.84     22.67 o
   5  10   2      102.10      109.61     13.02 o
   6  10   2       99.20      130.64     13.09 o
   7  10   2      283.39      239.88     18.11 o
   8  10   2      955.96      929.22     27.53 o
   9  10   2       73.53       -9.65     31.57 o
  10  10   2       21.74       42.35     12.20 o
  11  10   2        9.40       10.70     26.64 o
  12  10   2        3.50      -19.90     31.80 o
  13  10   2        5.51       20.05     14.37 o
  14  10   2       22.44       23.05     14.89 o
  15  10   2      117.53       89.79     19.90 o
  16  10   2      174.46      175.91     22.00 o
  17  10   2       18.93       50.80     18.33 o
  18  10   2      104.06       35.32     46.61 o
  19  10   2       84.96      124.28     22.45 o
  20  10   2       26.63       27.24     21.40 o
  21  10   2        2.02       23.94     18.41 o
 -22  11   2      111.24       92.70     23.05 o
 -21  11   2       92.97       -4.41     45.79 o
 -20  11   2        3.31      -16.98     45.64 o
 -19  11   2        1.16        3.07     18.86 o
 -18  11   2        0.37      -19.15     37.71 o
 -17  11   2       18.92       25.81     38.46 o
 -16  11   2        7.63      -39.51     39.51 o
 -15  11   2       69.90       86.87     18.18 o
 -14  11   2        0.59       -3.14     33.45 o
 -13  11   2        0.17       23.64     29.26 o
 -12  11   2       27.80       22.82     14.74 o
 -11  11   2        3.11        2.69     25.66 o
 -10  11   2      170.95      179.35     17.88 o
  -9  11   2       24.66      -19.83     27.61 o
  -8  11   2       87.96       87.47     14.44 o
  -7  11   2       59.40       25.29     29.70 o
  -6  11   2      164.84      170.15     16.39 o
  -5  11   2      422.20      436.59     19.90 o
  -4  11   2       17.19      -10.55     24.84 o
  -3  11   2      268.54      233.30     16.98 o
  -2  11   2       79.89      101.01     12.79 o
  -1  11   2      669.34      662.25     21.85 o
   0  11   2      960.12      924.75     17.99 o
   1  11   2      594.45      512.83     20.58 o
   2  11   2      325.71      270.93     16.91 o
   3  11   2       10.64        6.36     22.22 o
   4  11   2        3.57       -8.68     22.82 o
   5  11   2       34.10       37.64     13.39 o
   6  11   2      293.88      274.90     18.03 o
   7  11   2      131.87      120.24     16.39 o
   8  11   2       77.84       97.34     14.44 o
   9  11   2       21.09      -31.80     31.80 o
  10  11   2       20.69       34.42     14.14 o
  11  11   2        2.34      -26.04     27.01 o
  12  11   2        1.31       12.27     27.83 o
  13  11   2      105.64       86.20     19.08 o
  14  11   2        0.21      -30.60     34.87 o
  15  11   2       18.01        3.59     35.24 o
  16  11   2        1.15      -34.64     34.64 o
  17  11   2        5.87        3.97     34.04 o
  18  11   2       27.23       20.65     36.29 o
  19  11   2        0.04       37.56     20.20 o
  20  11   2       56.02        9.13     45.12 o
 -21  12   2       52.37       38.31     23.72 o
 -20  12   2       30.80       26.79     39.36 o
 -19  12   2        3.45       -4.34     38.01 o
 -18  12   2        4.14       -8.16     38.08 o
 -17  12   2       51.25       63.82     20.35 o
 -16  12   2        8.88      -26.11     38.61 o
 -15  12   2      118.05      138.65     19.60 o
 -14  12   2      109.36       87.39     20.28 o
 -13  12   2        5.71      -36.59     36.59 o
 -12  12   2       47.83       30.98     36.14 o
 -11  12   2      150.46      150.54     17.88 o
 -10  12   2       23.98       23.94     14.74 o
  -9  12   2       32.42       32.77     14.74 o
  -8  12   2        7.56       10.55     29.33 o
  -7  12   2      303.44      266.82     19.38 o
  -6  12   2      233.45      230.98     18.26 o
  -5  12   2       69.02       76.62     14.44 o
  -4  12   2        2.83      -29.33     29.33 o
  -3  12   2       77.94       70.11     13.54 o
  -2  12   2      294.41      260.08     19.08 o
  -1  12   2       22.01       29.11     12.57 o
   0  12   2       37.15       31.35      8.72 o
   1  12   2       65.18        6.81     30.60 o
   2  12   2       17.15       -9.35     27.01 o
   3  12   2        8.50       11.75     24.99 o
   4  12   2        0.23       21.62     23.19 o
   5  12   2       98.20       93.30     15.86 o
   6  12   2      135.40      150.84     17.36 o
   7  12   2       22.51        7.41     15.19 o
   8  12   2       47.41      -32.17     32.17 o
   9  12   2        4.66       14.44     27.31 o
  10  12   2        2.20       18.03     25.51 o
  11  12   2       21.25      -31.50     31.50 o
  12  12   2       32.94       -6.66     32.17 o
  13  12   2       31.54       -6.96     35.76 o
  14  12   2       12.09       14.59     35.32 o
  15  12   2        5.25       11.45     35.62 o
  16  12   2       21.09      -12.05     43.40 o
  17  12   2       23.16       22.15     17.43 o
  18  12   2        6.96      -21.77     40.18 o
  19  12   2       24.64       23.19     43.77 o
 -19  13   2        0.20        4.56     19.30 o
 -18  13   2       11.93       34.49     43.92 o
 -17  13   2        4.33       41.83     43.02 o
 -16  13   2       37.79      -47.59     47.59 o
 -15  13   2        0.52       18.11     18.26 o
 -14  13   2       18.66       14.67     35.47 o
 -13  13   2       18.09       10.48     39.81 o
 -12  13   2       34.33       60.61     17.13 o
 -11  13   2        0.56       28.81     33.74 o
 -10  13   2        4.18       21.62     33.07 o
  -9  13   2        0.71       26.94     29.78 o
  -8  13   2        0.42       -3.59     14.67 o
  -7  13   2       11.01      -19.75     27.46 o
  -6  13   2       49.75       67.56     13.09 o
  -5  13   2        4.19        5.39     27.31 o
  -4  13   2       20.70       35.69     13.47 o
  -3  13   2       11.04      -10.25     28.28 o
  -2  13   2        5.59       20.28     30.00 o
  -1  13   2      429.97      397.31     21.32 o
   0  13   2      506.63      532.87     16.19 o
   1  13   2       37.91       -5.01     26.64 o
   2  13   2       82.72       74.00     14.67 o
   3  13   2      494.08      469.36     24.02 o
   4  13   2      574.41      548.60     24.92 o
   5  13   2        8.35       22.15     32.77 o
   6  13   2       40.74       25.81     27.61 o
   7  13   2      174.90      178.23     18.71 o
   8  13   2      244.54      233.82     19.75 o
   9  13   2       68.79       30.83     17.88 o
  10  13   2       21.49       11.45     16.39 o
  11  13   2       47.12       50.95     18.03 o
  12  13   2        6.06      -14.29     35.47 o
  13  13   2      102.74      117.55     21.10 o
  14  13   2       78.47       64.42     21.55 o
  15  13   2       39.96        8.16     19.83 o
  16  13   2        0.43       50.13     18.63 o
  17  13   2       81.28       72.50     22.52 o
  18  13   2       53.85       36.74     41.08 o
 -18  14   2       61.72       60.53     23.12 o
 -17  14   2       75.85       49.98     22.67 o
 -16  14   2        3.04      -12.87     40.03 o
 -15  14   2       18.52        0.00     43.70 o
 -14  14   2       30.05        7.86     40.18 o
 -13  14   2        0.08       26.49     37.26 o
 -12  14   2       13.74       11.00     34.12 o
 -11  14   2       10.86      -20.88     33.07 o
 -10  14   2       46.16       54.69     18.41 o
  -9  14   2       24.35       49.23     17.28 o
  -8  14   2        0.91       15.94     29.03 o
  -7  14   2        1.37       -9.28     28.96 o
  -6  14   2        7.96      -31.05     31.05 o
  -5  14   2        3.98        2.99     27.31 o
  -4  14   2        0.00      -14.37     28.28 o
  -3  14   2        1.06       19.15     14.96 o
  -2  14   2       38.48       63.37     14.14 o
  -1  14   2        0.08       -2.77     30.23 o
   0  14   2       43.63       36.80     24.35 o
   1  14   2      100.40      112.98     16.31 o
   2  14   2      158.43      126.82     17.66 o
   3  14   2       38.46       17.36     30.00 o
   4  14   2       11.03      -20.58     31.28 o
   5  14   2        0.14       27.46     28.43 o
   6  14   2        0.18       17.28     14.67 o
   7  14   2       20.18       29.03     33.07 o
   8  14   2      160.51      114.78     20.20 o
   9  14   2       67.30       52.45     19.00 o
  10  14   2        1.09        2.69     16.01 o
  11  14   2       97.36       82.68     20.13 o
  12  14   2      154.09      148.07     23.27 o
  13  14   2       95.10      114.18     21.70 o
  14  14   2       58.15       16.69     41.75 o
  15  14   2        2.13       41.23     17.66 o
  16  14   2        6.72      -46.17     46.17 o
 -16  15   2      177.63       86.79     27.76 o
 -15  15   2      210.30      184.74     25.96 o
 -14  15   2       32.90       42.42     47.21 o
 -13  15   2       65.38       32.55     42.72 o
 -12  15   2      313.20      333.33     29.48 o
 -11  15   2      213.95      220.05     23.94 o
 -10  15   2       34.07       38.46     19.00 o
  -9  15   2       26.97        7.18     35.39 o
  -8  15   2      217.33      221.32     22.45 o
  -7  15   2      128.78      120.84     20.20 o
  -6  15   2       40.13       33.45     34.42 o
  -5  15   2        0.05       16.24     31.65 o
  -4  15   2       62.07        9.50     32.47 o
  -3  15   2        9.48       -3.14     34.12 o
  -2  15   2       79.19       88.59     16.69 o
  -1  15   2      124.72      146.95     17.96 o
   0  15   2        0.73       16.96     20.10 o
   1  15   2      139.51       95.47     18.33 o
   2  15   2       20.34       28.28     30.30 o
   3  15   2       23.57       52.45     15.49 o
   4  15   2        1.09        6.51     28.96 o
   5  15   2       38.55       46.02     18.03 o
   6  15   2      488.60      452.52     28.43 o
   7  15   2      205.19      241.45     22.22 o
   8  15   2       13.83       18.11     35.32 o
   9  15   2      186.94      196.03     22.90 o
  10  15   2      140.62      165.81     20.88 o
  11  15   2       58.72       39.43     41.75 o
  12  15   2       43.50       68.61     20.88 o
  13  15   2        0.34       25.74     39.28 o
  14  15   2       45.44       52.45     22.15 o
  15  15   2       52.93       27.61     47.81 o
 -14  16   2      108.13       18.11     51.63 o
 -13  16   2      167.78      209.65     24.84 o
 -12  16   2      210.80      207.56     26.26 o
 -11  16   2       96.55      106.62     20.43 o
 -10  16   2       27.55       27.76     32.47 o
  -9  16   2       72.60       57.09     21.02 o
  -8  16   2       27.27        7.56     35.17 o
  -7  16   2       16.01       21.32     17.58 o
  -6  16   2       42.85       29.26     41.38 o
  -5  16   2      166.80      183.31     19.68 o
  -4  16   2       71.90       90.31     18.33 o
  -3  16   2       31.82       48.11     16.76 o
  -2  16   2       23.92       20.50     34.49 o
  -1  16   2        3.20      -17.13     40.40 o
   0  16   2        3.77       30.28     14.68 o
   1  16   2       23.95        0.00     30.38 o
   2  16   2        1.41       17.28     30.30 o
   3  16   2       92.21      110.66     19.90 o
   4  16   2      174.40      160.27     21.92 o
   5  16   2        0.07      -25.51     34.34 o
   6  16   2      192.12      139.02     23.19 o
   7  16   2      238.58      222.30     23.64 o
   8  16   2      216.81      241.60     24.92 o
   9  16   2      234.35      256.19     25.96 o
  10  16   2       82.21       69.21     22.37 o
  11  16   2        1.21       21.17     41.30 o
  12  16   2       25.53      -14.44     23.27 o
  13  16   2       19.74       -9.13     38.23 o
 -12  17   2       17.51       27.31     37.04 o
 -11  17   2        7.66      -39.28     40.70 o
 -10  17   2       13.20       17.13     38.68 o
  -9  17   2       94.95        0.00     48.04 o
  -8  17   2       45.41       -4.12     42.50 o
  -7  17   2        1.87       20.13     33.97 o
  -6  17   2        4.76      -11.90     38.38 o
  -5  17   2       38.28       11.60     39.73 o
  -4  17   2       37.19       27.46     18.26 o
  -3  17   2        2.06        0.00     34.42 o
  -2  17   2      131.24      151.14     22.37 o
  -1  17   2      159.44      211.52     22.22 o
   0  17   2      104.46      129.59     14.18 o
   1  17   2       25.80        0.00     35.69 o
   2  17   2       27.39       15.04     37.64 o
   3  17   2       85.47       38.01     46.24 o
   4  17   2      103.65        3.89     46.39 o
   5  17   2       80.75       97.94     20.35 o
   6  17   2        0.48      -12.20     35.24 o
   7  17   2       22.18      -37.26     38.68 o
   8  17   2       47.23       54.02     20.50 o
   9  17   2       35.03       25.89     43.62 o
  10  17   2        6.74      -44.00     44.00 o
  -8  18   2       43.38       68.54     19.23 o
  -7  18   2       63.42        4.34     46.61 o
  -6  18   2      129.57      155.78     23.57 o
  -5  18   2       64.28       68.16     20.35 o
  -4  18   2       11.53       31.80     17.28 o
  -3  18   2       45.65       72.13     18.93 o
  -2  18   2        7.84       -8.08     32.40 o
  -1  18   2       16.49      -24.39     38.53 o
   0  18   2      136.53      152.45     16.19 o
   1  18   2      156.49      208.01     24.47 o
   2  18   2      136.60      148.90     25.29 o
   3  18   2      119.00      106.85     23.79 o
   4  18   2       15.83       29.55     42.87 o
   5  18   2       12.17       29.85     18.03 o
   6  18   2       11.20       17.51     35.09 o
   7  18   2        3.08       26.71     18.71 o
 -27   1   3        0.10       -4.64     46.61 o
 -26   1   3       14.11        8.75     42.12 o
 -25   1   3       18.67       20.73     40.40 o
 -24   1   3       12.35       15.56     40.03 o
 -23   1   3       17.99       10.92     33.97 o
 -22   1   3        9.62        0.00     33.15 o
 -21   1   3       27.39       36.44     15.86 o
 -20   1   3       53.85       17.58     35.17 o
 -19   1   3       58.26       78.19     14.52 o
 -18   1   3       19.21       -2.47     26.34 o
 -17   1   3      149.85      150.77     15.56 o
 -16   1   3        7.39      -14.89     26.41 o
 -15   1   3       12.67       10.25     10.55 o
 -14   1   3      170.05      193.64     13.99 o
 -13   1   3      267.12      238.61     13.69 o
 -12   1   3      203.07      225.81     12.64 o
 -11   1   3       20.24       17.88      8.23 o
 -10   1   3     2346.67     2358.32     28.21 o
  -9   1   3     2392.60     2363.85     26.26 o
  -8   1   3     1719.92     1709.46     21.55 o
  -7   1   3     1063.37     1116.79     16.83 o
  -6   1   3      336.20      455.89     11.00 o
  -5   1   3       19.84       53.80      6.14 o
  -4   1   3       44.61       40.55      5.61 o
  -3   1   3     3723.10     3624.31     35.24 o
  -2   1   3    11334.50    11121.03     75.72 o
  -1   1   3     9036.32     8488.26     66.22 o
   0   1   3       27.94       66.45      8.87 o
   1   1   3     6780.70     7043.30     63.67 o
   2   1   3      258.96      233.97      8.08 o
   3   1   3     1155.88     1189.90     15.64 o
   4   1   3     2270.03     2481.70     24.09 o
   5   1   3     2891.79     2910.13     29.18 o
   6   1   3      105.62      111.04      8.23 o
   7   1   3      174.08      160.72      9.58 o
   8   1   3        3.03        9.95     14.44 o
   9   1   3       11.58        6.88     15.04 o
  10   1   3      222.51      241.00     13.92 o
  11   1   3     1059.11     1057.01     24.17 o
  12   1   3       97.40      119.64     12.35 o
  13   1   3       20.36        4.04     24.47 o
  14   1   3        0.01        4.34     22.75 o
  15   1   3      304.80      284.32     18.18 o
  16   1   3      140.22      137.07     15.49 o
  17   1   3       83.39       78.86     16.16 o
  18   1   3       15.96       11.97     28.96 o
  19   1   3       79.35       75.79     19.00 o
  20   1   3      115.89       92.48     19.98 o
  21   1   3      106.67      115.38     20.65 o
  22   1   3       32.79       15.94     42.20 o
  23   1   3        8.32        8.53     38.08 o
  24   1   3        9.41       45.04     20.58 o
  25   1   3        1.03      -42.05     42.05 o
 -27   2   3        1.33      -22.00     22.00 o
 -26   2   3        3.96       26.56     39.06 o
 -25   2   3       12.84        0.00     38.23 o
 -24   2   3       57.70       68.61     22.07 o
 -23   2   3        0.01       -3.67     30.98 o
 -22   2   3       10.85       -6.81     30.98 o
 -21   2   3       10.79        0.00     30.38 o
 -20   2   3       10.86       23.72     26.56 o
 -19   2   3        8.84      -31.57     31.57 o
 -18   2   3       81.45       98.77     14.96 o
 -17   2   3      435.18      433.82     21.02 o
 -16   2   3      195.30      223.49     16.09 o
 -15   2   3      123.08      147.70     13.99 o
 -14   2   3        2.66      -19.75     19.75 o
 -13   2   3     1443.97     1465.69     27.53 o
 -12   2   3     1564.58     1594.91     27.09 o
 -11   2   3       20.80       15.04     19.45 o
 -10   2   3       63.91       82.68      8.68 o
  -9   2   3       32.56       44.52      7.71 o
  -8   2   3       20.74       52.90      7.41 o
  -7   2   3      873.51     1178.15     17.96 o
  -6   2   3      305.38      208.38      8.83 o
  -5   2   3      711.63      859.93     13.84 o
  -4   2   3     1547.67     1720.61     17.96 o
  -3   2   3       31.45      -12.35     12.35 o
  -2   2   3     5466.01     5583.90     49.98 o
  -1   2   3     1746.47     1837.33     18.78 o
   0   2   3     2354.63     2393.05    107.11 o
   1   2   3     5754.34     5753.22     52.82 o
   2   2   3     3251.90     3484.31     35.32 o
   3   2   3     1226.22     1184.58     16.09 o
   4   2   3     3801.83     4132.65     39.73 o
   5   2   3     8399.53     9290.51     83.05 o
   6   2   3     2636.39     2525.62     26.86 o
   7   2   3      243.97      288.66     12.05 o
   8   2   3       34.32       39.88      7.78 o
   9   2   3      437.06      465.77     15.56 o
  10   2   3      275.49      253.95     14.37 o
  11   2   3     1111.03     1017.58     23.87 o
  12   2   3        2.31        0.00     22.60 o
  13   2   3     1036.97     1108.26     27.09 o
  14   2   3      280.64      251.40     16.76 o
  15   2   3      418.65      372.54     21.25 o
  16   2   3      100.89       98.24     15.71 o
  17   2   3        2.98        8.38     26.11 o
  18   2   3        0.82      -29.93     29.93 o
  19   2   3       50.14       64.27     16.98 o
  20   2   3       11.43      -41.00     41.00 o
  21   2   3       83.80       71.90     22.22 o
  22   2   3       32.64       53.20     19.38 o
  23   2   3       12.45      -45.87     45.87 o
  24   2   3        1.46      -47.59     47.59 o
 -27   3   3        1.26      -28.28     46.17 o
 -26   3   3      149.27      136.40     25.14 o
 -25   3   3      219.20      216.01     27.61 o
 -24   3   3       32.83      -19.83     41.45 o
 -23   3   3       10.08       26.11     36.81 o
 -22   3   3       16.56      -20.88     38.08 o
 -21   3   3       80.36      114.85     16.76 o
 -20   3   3       85.04       93.08     17.88 o
 -19   3   3       28.29       16.91     30.00 o
 -18   3   3       70.53       66.89     15.04 o
 -17   3   3      545.67      494.42     22.22 o
 -16   3   3      491.83      512.23     21.40 o
 -15   3   3      356.84      389.37     19.08 o
 -14   3   3      818.22      807.40     23.42 o
 -13   3   3       46.59       59.03     11.22 o
 -12   3   3      875.22      846.31     21.02 o
 -11   3   3       19.56       14.29     19.08 o
 -10   3   3        0.10        0.00     13.99 o
  -9   3   3      259.94      261.95     11.45 o
  -8   3   3       49.21       52.23      7.78 o
  -7   3   3      130.98      165.81      8.75 o
  -6   3   3      365.91      449.76     11.67 o
  -5   3   3     1609.16     1740.59     19.83 o
  -4   3   3      791.76      766.78     13.47 o
  -3   3   3     1652.38     1484.25     17.21 o
  -2   3   3      211.07      180.70      7.78 o
  -1   3   3     2735.88     3049.75     30.45 o
   0   3   3     5527.27     5791.36    202.92 o
   1   3   3     3685.08     3644.21     37.41 o
   2   3   3     1394.18     1376.80     17.36 o
   3   3   3     2913.77     3229.84     33.07 o
   4   3   3      283.49      303.55     10.40 o
   5   3   3     2887.84     2903.77     29.55 o
   6   3   3     1306.06     1174.71     19.75 o
   7   3   3     3254.47     3355.84     33.52 o
   8   3   3      293.27      331.84     13.77 o
   9   3   3        3.53      -17.96     19.75 o
  10   3   3      411.36      423.12     16.83 o
  11   3   3     2485.42     2329.44     34.64 o
  12   3   3       91.09       80.96     13.02 o
  13   3   3       44.47       33.60     12.20 o
  14   3   3      557.81      484.10     21.32 o
  15   3   3       23.83       13.62     14.14 o
  16   3   3        4.95      -21.40     27.53 o
  17   3   3      108.90      101.46     17.36 o
  18   3   3       77.30       93.15     16.01 o
  19   3   3       33.73       30.15     34.34 o
  20   3   3      187.82      192.74     23.87 o
  21   3   3       75.25       67.19     19.90 o
  22   3   3       28.26      -12.20     41.68 o
  23   3   3       42.84       17.36     45.94 o
  24   3   3        8.27       13.77     41.23 o
 -26   4   3        1.62       13.62     40.85 o
 -25   4   3        1.05       30.00     39.51 o
 -24   4   3       75.05       -4.04     21.40 o
 -23   4   3      381.44      408.68     27.98 o
 -22   4   3      592.06      589.52     29.55 o
 -21   4   3      145.84      168.50     21.70 o
 -20   4   3       78.86      120.31     16.91 o
 -19   4   3       22.09       -2.92     29.48 o
 -18   4   3       73.05      102.73     15.41 o
 -17   4   3        0.73       24.84     25.59 o
 -16   4   3      335.05      323.76     18.11 o
 -15   4   3      194.93      214.96     16.76 o
 -14   4   3      974.65      999.32     25.66 o
 -13   4   3      500.87      461.65     19.08 o
 -12   4   3      197.96      161.32     12.94 o
 -11   4   3       67.62       52.00     11.00 o
 -10   4   3     1298.85     1257.98     23.34 o
  -9   4   3      618.90      581.29     16.24 o
  -8   4   3      124.19      118.82      9.28 o
  -7   4   3     2601.23     2978.37     29.70 o
  -6   4   3     3874.25     3867.25     39.81 o
  -5   4   3       67.35      141.04      8.45 o
  -4   4   3      415.34      599.10     13.09 o
  -3   4   3      361.51      362.81     10.33 o
  -2   4   3     4432.77     4191.76     42.42 o
  -1   4   3     2227.31     2105.42     21.32 o
   0   4   3     1092.11      984.11     50.92 o
   1   4   3     1001.10     1029.33     15.79 o
   2   4   3      944.55     1029.40     16.46 o
   3   4   3       65.35       63.00      7.26 o
   4   4   3     1400.30     1754.73     22.52 o
   5   4   3       33.57       19.68      7.33 o
   6   4   3       28.07       29.33      8.08 o
   7   4   3     4891.39     5035.60     52.23 o
   8   4   3     2052.35     2227.90     30.38 o
   9   4   3     1505.13     1465.69     26.34 o
  10   4   3        6.08       -6.81     19.23 o
  11   4   3      487.25      506.77     18.93 o
  12   4   3        5.04      -21.77     21.77 o
  13   4   3       36.48       35.91     12.35 o
  14   4   3       20.55       -4.79     21.55 o
  15   4   3       11.60       15.34     24.24 o
  16   4   3       31.09        2.77     27.09 o
  17   4   3       53.65       66.14     15.71 o
  18   4   3        0.00       -6.29     27.53 o
  19   4   3      203.77      191.92     22.37 o
  20   4   3      380.45      351.66     26.34 o
  21   4   3      280.02      283.80     25.22 o
  22   4   3      119.24      123.23     22.97 o
  23   4   3        4.81        2.17     19.53 o
  24   4   3       33.73       61.58     22.37 o
 -26   5   3       16.85       37.04     41.38 o
 -25   5   3       44.76       55.82     21.85 o
 -24   5   3        4.19      -12.42     39.95 o
 -23   5   3       26.86      -27.38     41.53 o
 -22   5   3       91.64       91.28     21.62 o
 -21   5   3      230.31      203.67     22.75 o
 -20   5   3      142.98      143.51     20.50 o
 -19   5   3      233.93      280.66     21.77 o
 -18   5   3       97.28       87.24     16.69 o
 -17   5   3        3.96        7.78     27.98 o
 -16   5   3        0.47      -21.62     26.64 o
 -15   5   3      117.60      135.35     14.07 o
 -14   5   3       22.73       18.71     24.62 o
 -13   5   3       47.60       58.44     12.05 o
 -12   5   3     1358.61     1330.34     27.16 o
 -11   5   3      969.05     1007.18     23.57 o
 -10   5   3     1742.36     1736.62     28.28 o
  -9   5   3      207.51      265.84     12.94 o
  -8   5   3     1329.04     1345.60     23.05 o
  -7   5   3      480.44      504.45     14.67 o
  -6   5   3      107.12       97.04      8.60 o
  -5   5   3     2118.95     2078.93     25.14 o
  -4   5   3    10218.27    11509.58    110.59 o
  -3   5   3     5789.79     6652.73     64.20 o
  -2   5   3     1662.68     2015.71     23.12 o
  -1   5   3      135.23       94.43      8.01 o
   0   5   3     1982.28     2124.94     74.37 o
   1   5   3       54.87        5.91     13.77 o
   2   5   3      162.81      119.57      8.60 o
   3   5   3     2399.74     2605.60     27.83 o
   4   5   3     1231.79     1328.02     21.17 o
   5   5   3       94.35      110.66      9.50 o
   6   5   3       69.12       71.23      9.13 o
   7   5   3      239.46      273.62     12.79 o
   8   5   3      424.85      402.09     15.56 o
   9   5   3      251.73      253.95     14.07 o
  10   5   3       32.38       30.23     10.62 o
  11   5   3      146.36      159.60     13.24 o
  12   5   3      707.60      636.44     23.12 o
  13   5   3      892.43      902.13     26.94 o
  14   5   3        0.72      -27.09     27.09 o
  15   5   3        6.75        0.00     30.08 o
  16   5   3      103.30       88.44     16.98 o
  17   5   3      144.57      159.75     17.43 o
  18   5   3        3.51       -3.29     32.92 o
  19   5   3       33.41       53.57     18.18 o
  20   5   3       18.24      -26.34     39.95 o
  21   5   3       27.34       35.09     20.95 o
  22   5   3        5.32        8.45     41.90 o
  23   5   3       33.88       32.62     22.37 o
  24   5   3       14.17      -14.22     52.45 o
 -26   6   3       32.40       -9.43     44.37 o
 -25   6   3        2.14       11.22     20.65 o
 -24   6   3        2.47       36.14     19.98 o
 -23   6   3       34.05       20.13     33.97 o
 -22   6   3       80.90       91.21     19.45 o
 -21   6   3       62.78       28.43     43.02 o
 -20   6   3      125.44      116.50     20.35 o
 -19   6   3       82.53       95.55     19.08 o
 -18   6   3      139.28      135.95     19.15 o
 -17   6   3      514.81      565.95     24.84 o
 -16   6   3      928.85     1007.10     30.23 o
 -15   6   3      600.40      589.00     24.09 o
 -14   6   3      508.16      515.08     21.40 o
 -13   6   3      199.38      182.04     15.11 o
 -12   6   3      136.86      114.03     14.14 o
 -11   6   3       91.04       99.89     12.64 o
 -10   6   3        5.63       20.05      9.43 o
  -9   6   3      995.14      969.77     22.60 o
  -8   6   3     4967.14     4851.39     48.63 o
  -7   6   3     2975.80     2760.93     32.70 o
  -6   6   3        2.73       24.47      8.31 o
  -5   6   3       20.21       -1.20     16.69 o
  -4   6   3       25.94       27.61      7.71 o
  -3   6   3     2013.09     2134.45     25.89 o
  -2   6   3       37.38       68.16      8.60 o
  -1   6   3     1196.77     1291.95     20.35 o
   0   6   3     2079.66     2126.66     75.12 o
   1   6   3     4440.92     4773.05     46.46 o
   2   6   3     1233.80     1212.19     20.65 o
   3   6   3     2290.69     2148.29     27.38 o
   4   6   3     3246.49     3208.67     34.04 o
   5   6   3     1182.14     1097.19     21.62 o
   6   6   3     2498.30     2391.84     31.50 o
   7   6   3     2027.18     2073.39     30.98 o
   8   6   3      248.74      232.62     14.22 o
   9   6   3      691.13      613.09     20.28 o
  10   6   3     1761.84     1716.27     32.02 o
  11   6   3     2230.27     2148.29     36.89 o
  12   6   3      701.75      608.68     22.60 o
  13   6   3     1084.03     1102.13     29.70 o
  14   6   3     1739.58     1643.24     37.11 o
  15   6   3      380.17      397.90     22.97 o
  16   6   3       78.78       98.91     15.49 o
  17   6   3        3.14        3.22     31.43 o
  18   6   3       18.13       12.72     15.79 o
  19   6   3        2.94      -18.48     36.36 o
  20   6   3        0.06        0.00     32.92 o
  21   6   3       52.68       45.34     20.58 o
  22   6   3      138.15       26.26     45.49 o
  23   6   3        2.32      -44.89     44.89 o
 -25   7   3        3.40       -4.64     41.98 o
 -24   7   3        2.24       21.92     41.38 o
 -23   7   3        1.67      -39.28     39.28 o
 -22   7   3        0.24      -11.82     36.74 o
 -21   7   3        0.28       11.00     38.61 o
 -20   7   3       88.15       78.11     19.38 o
 -19   7   3       29.15       23.12     37.26 o
 -18   7   3       14.91       39.51     15.41 o
 -17   7   3       54.58       51.48     16.16 o
 -16   7   3       62.67       62.78     15.71 o
 -15   7   3       27.68       27.76     28.88 o
 -14   7   3      215.94      225.21     17.06 o
 -13   7   3      283.46      274.45     17.21 o
 -12   7   3      769.02      751.36     23.12 o
 -11   7   3       79.39       70.26     13.62 o
 -10   7   3      889.08      833.44     23.34 o
  -9   7   3      105.09       95.40     12.27 o
  -8   7   3        5.85        0.00     21.47 o
  -7   7   3      218.31      205.91     13.32 o
  -6   7   3     2577.15     2676.46     33.45 o
  -5   7   3     1064.41     1100.93     21.85 o
  -4   7   3       11.20      -16.24     16.24 o
  -3   7   3      541.40      601.94     16.24 o
  -2   7   3     1282.45     1329.89     22.90 o
  -1   7   3        2.68        5.09     16.31 o
   0   7   3      844.20      833.96     40.44 o
   1   7   3      288.55      265.77     11.90 o
   2   7   3      434.99      448.63     14.81 o
   3   7   3        0.01      -15.71     15.71 o
   4   7   3      285.28      297.12     14.14 o
   5   7   3      492.33      482.98     16.98 o
   6   7   3      837.30      715.37     20.43 o
   7   7   3      960.83      878.71     22.60 o
   8   7   3      975.38      997.15     24.99 o
   9   7   3      397.35      370.07     17.96 o
  10   7   3       14.54       -2.10     25.89 o
  11   7   3      978.40      893.90     26.94 o
  12   7   3       85.35       88.81     14.59 o
  13   7   3        1.66      -20.28     27.53 o
  14   7   3       23.23       22.00     31.87 o
  15   7   3      119.51      115.67     18.33 o
  16   7   3       11.48       24.92     31.80 o
  17   7   3        0.36      -10.03     32.17 o
  18   7   3       27.18       19.45     17.28 o
  19   7   3        7.61        0.97     17.88 o
  20   7   3        3.38       10.03     19.60 o
  21   7   3        0.02       35.84     17.81 o
  22   7   3        2.05      -36.06     39.28 o
  23   7   3        1.82       33.07     42.05 o
 -25   8   3        2.98       19.00     34.27 o
 -24   8   3       27.69      -22.67     43.25 o
 -23   8   3       95.84      145.68     23.72 o
 -22   8   3      152.60      132.14     24.02 o
 -21   8   3       53.20       38.23     45.57 o
 -20   8   3       31.96      -10.85     40.10 o
 -19   8   3       18.41       -3.44     35.91 o
 -18   8   3       10.48      -38.98     38.98 o
 -17   8   3       73.86       72.65     17.06 o
 -16   8   3      129.05      105.50     18.03 o
 -15   8   3       60.58       57.84     15.34 o
 -14   8   3      134.75      132.44     16.69 o
 -13   8   3        0.01       -2.32     25.44 o
 -12   8   3        3.76      -13.17     24.02 o
 -11   8   3       17.70        6.29     24.24 o
 -10   8   3       86.48       97.94     13.02 o
  -9   8   3     2847.30     2766.10     39.28 o
  -8   8   3     2459.44     2396.77     35.62 o
  -7   8   3     1138.92     1048.11     23.94 o
  -6   8   3     1390.58     1300.26     25.81 o
  -5   8   3      389.95      371.34     15.34 o
  -4   8   3       39.85       47.36      9.80 o
  -3   8   3       82.36       90.68     10.55 o
  -2   8   3       73.08       83.05     10.55 o
  -1   8   3     1577.59     1744.85     27.01 o
   0   8   3     1783.66     1761.08     68.28 o
   1   8   3      569.08      579.42     17.28 o
   2   8   3      122.45      102.96     10.92 o
   3   8   3       19.86       17.13     21.17 o
   4   8   3      204.46      220.80     13.39 o
   5   8   3      520.70      495.92     18.78 o
   6   8   3      653.76      644.67     20.35 o
   7   8   3     1291.13     1217.13     27.01 o
   8   8   3      862.52      793.94     23.87 o
   9   8   3      659.16      645.04     22.82 o
  10   8   3       41.20       19.60     13.54 o
  11   8   3      105.94       79.69     14.96 o
  12   8   3      102.80      105.05     15.11 o
  13   8   3       26.39       55.29     14.59 o
  14   8   3      335.38      395.21     22.37 o
  15   8   3      197.26      223.34     19.90 o
  16   8   3      171.43      209.43     19.38 o
  17   8   3       31.49       35.02     35.99 o
  18   8   3        9.47       24.02     17.73 o
  19   8   3       41.13       44.00     19.60 o
  20   8   3        1.01      -43.85     43.85 o
  21   8   3       29.08       20.73     20.73 o
  22   8   3       81.10       75.57     23.79 o
 -24   9   3       17.19       30.45     19.53 o
 -23   9   3        0.94      -13.47     44.59 o
 -22   9   3        4.02      -12.79     38.46 o
 -21   9   3       55.02       16.01     34.87 o
 -20   9   3       83.71       87.32     21.62 o
 -19   9   3       45.99       51.93     17.96 o
 -18   9   3       24.91        0.00     38.01 o
 -17   9   3       55.69       46.84     16.76 o
 -16   9   3        6.39       21.25     31.72 o
 -15   9   3       72.54       83.58     15.41 o
 -14   9   3      126.50      110.89     17.73 o
 -13   9   3      242.33      279.76     18.26 o
 -12   9   3       64.96       63.97     14.07 o
 -11   9   3      459.31      416.09     19.98 o
 -10   9   3      538.72      564.61     21.47 o
  -9   9   3      248.74      211.15     16.09 o
  -8   9   3       78.95       78.11     11.97 o
  -7   9   3       35.65       57.99     11.67 o
  -6   9   3      409.16      389.45     17.96 o
  -5   9   3      223.57      181.44     14.22 o
  -4   9   3        4.99       18.78     20.43 o
  -3   9   3        0.05      -20.35     20.35 o
  -2   9   3        1.40       16.61     19.38 o
  -1   9   3      151.42      137.30     13.09 o
   0   9   3     1049.11     1077.83     66.14 o
   1   9   3     1072.02     1015.78     23.27 o
   2   9   3        8.52       12.05      9.88 o
   3   9   3      105.75      121.66     11.60 o
   4   9   3      122.17      131.61     12.64 o
   5   9   3      378.63      369.40     17.43 o
   6   9   3       14.99        7.48     11.90 o
   7   9   3      250.40      208.60     17.21 o
   8   9   3      122.71       86.57     14.96 o
   9   9   3      172.19      146.80     16.09 o
  10   9   3       42.21       43.10     13.02 o
  11   9   3       21.75       30.98     13.24 o
  12   9   3      156.57      155.63     17.51 o
  13   9   3       28.66       11.52     32.10 o
  14   9   3       59.69       63.45     17.21 o
  15   9   3      356.55      414.96     24.84 o
  16   9   3      206.36      244.67     20.13 o
  17   9   3       78.82       88.81     19.75 o
  18   9   3       93.28       38.76     46.17 o
  19   9   3       36.49       38.46     19.60 o
  20   9   3      145.60      156.38     24.54 o
  21   9   3       36.90       33.89     21.47 o
 -23  10   3       26.85       13.99     21.40 o
 -22  10   3       64.20       79.24     23.64 o
 -21  10   3       61.21        8.38     45.19 o
 -20  10   3        0.03        0.00     39.13 o
 -19  10   3        0.84       -7.71     38.53 o
 -18  10   3       19.18      -32.25     35.69 o
 -17  10   3       22.91      -37.86     41.45 o
 -16  10   3       35.45       33.30     17.36 o
 -15  10   3       57.90       70.63     16.24 o
 -14  10   3      348.60      362.06     23.05 o
 -13  10   3      698.64      642.50     27.01 o
 -12  10   3      326.45      294.72     20.35 o
 -11  10   3      363.48      372.09     20.65 o
 -10  10   3      354.83      347.77     19.98 o
  -9  10   3        8.41        4.56     24.47 o
  -8  10   3        2.53      -10.92     22.90 o
  -7  10   3      204.21      194.09     15.64 o
  -6  10   3      309.07      292.03     16.24 o
  -5  10   3      342.56      366.03     17.81 o
  -4  10   3      258.13      289.19     16.09 o
  -3  10   3       77.31       82.53     12.42 o
  -2  10   3      368.26      365.51     17.88 o
  -1  10   3     1034.27     1094.05     25.74 o
   0  10   3     1492.71     1536.84     75.91 o
   1  10   3      760.18      748.37     22.00 o
   2  10   3        0.58       -7.71     20.80 o
   3  10   3        2.52      -25.81     25.81 o
   4  10   3        1.27        4.56     10.62 o
   5  10   3       46.11        6.29     29.41 o
   6  10   3      854.57      740.14     24.62 o
   7  10   3      544.47      504.23     22.07 o
   8  10   3      531.01      525.18     22.67 o
   9  10   3      620.35      631.42     24.62 o
  10  10   3      206.51      233.89     17.28 o
  11  10   3      149.69      152.04     17.13 o
  12  10   3       85.59       99.96     16.46 o
  13  10   3       24.50       57.84     14.37 o
  14  10   3       87.98       63.52     19.15 o
  15  10   3      118.29      138.50     19.38 o
  16  10   3      212.64      251.55     22.97 o
  17  10   3      383.98      414.36     28.36 o
  18  10   3       80.96       84.17     21.47 o
  19  10   3       40.50       65.24     20.65 o
  20  10   3      106.66      126.97     23.49 o
 -22  11   3       72.42       57.09     25.59 o
 -21  11   3       65.12       42.87     22.60 o
 -20  11   3       68.43       68.39     20.43 o
 -19  11   3        5.48       28.51     41.30 o
 -18  11   3       46.81       55.22     18.63 o
 -17  11   3       94.79       85.22     21.92 o
 -16  11   3      171.71      145.15     22.45 o
 -15  11   3       12.08       19.00     16.54 o
 -14  11   3       88.90        9.43     40.40 o
 -13  11   3       94.28       84.40     16.39 o
 -12  11   3      176.12      141.34     18.18 o
 -11  11   3       60.49       12.79     15.64 o
 -10  11   3        9.27       20.65     26.34 o
  -9  11   3        5.38      -11.90     13.84 o
  -8  11   3        1.63       -2.39     24.32 o
  -7  11   3       43.67       20.35     13.54 o
  -6  11   3       13.55        0.00     25.36 o
  -5  11   3       18.15       47.14     11.75 o
  -4  11   3      753.74      768.42     24.24 o
  -3  11   3     1872.30     1887.76     34.79 o
  -2  11   3      977.22      999.70     26.56 o
  -1  11   3      558.61      540.07     21.17 o
   0  11   3      281.55      278.56     12.22 o
   1  11   3     3346.52     3114.02     43.77 o
   2  11   3     1960.43     1939.84     35.54 o
   3  11   3      127.77      127.20     14.67 o
   4  11   3      749.39      715.82     25.22 o
   5  11   3      912.56      881.70     27.16 o
   6  11   3      117.26      101.76     15.86 o
   7  11   3      177.58      212.42     16.98 o
   8  11   3        0.33      -23.79     25.51 o
   9  11   3      245.17      275.64     19.15 o
  10  11   3       68.59       56.49     15.49 o
  11  11   3       10.34       15.79     14.44 o
  12  11   3        1.95       22.30     15.94 o
  13  11   3       29.89       28.96     17.28 o
  14  11   3       52.92       81.03     18.26 o
  15  11   3        8.56      -14.81     35.54 o
  16  11   3       12.45       -7.78     41.30 o
  17  11   3       32.30       53.50     19.45 o
  18  11   3       71.89      109.84     22.82 o
  19  11   3        0.28       13.69     43.92 o
 -21  12   3        4.06       23.05     40.48 o
 -20  12   3      114.87       35.47     52.45 o
 -19  12   3      418.63      379.12     30.75 o
 -18  12   3      168.34      175.83     25.22 o
 -17  12   3       30.94       44.97     21.10 o
 -16  12   3       27.69       33.52     41.30 o
 -15  12   3       18.27      -24.84     39.66 o
 -14  12   3       15.74        0.00     34.27 o
 -13  12   3        9.18        0.00     17.06 o
 -12  12   3       13.38        0.00     33.15 o
 -11  12   3       55.30       65.54     17.36 o
 -10  12   3      117.35       47.51     18.33 o
  -9  12   3      384.19      404.11     21.77 o
  -8  12   3     1155.05     1125.17     32.17 o
  -7  12   3     2109.22     2099.58     41.45 o
  -6  12   3     1968.56     2004.93     40.03 o
  -5  12   3      549.61      534.90     23.19 o
  -4  12   3      223.53      245.27     17.43 o
  -3  12   3       91.96       84.92     14.29 o
  -2  12   3       65.64       16.46     29.93 o
  -1  12   3      169.70      156.68     16.09 o
   0  12   3      167.04      151.37     15.26 o
   1  12   3       84.89      110.89     13.69 o
   2  12   3      894.36      882.00     27.68 o
   3  12   3      257.05      232.10     17.73 o
   4  12   3      638.92      611.45     24.32 o
   5  12   3      715.55      677.21     26.19 o
   6  12   3       20.92       16.83     14.29 o
   7  12   3       75.19       46.46     16.91 o
   8  12   3        1.12      -11.52     30.15 o
   9  12   3       73.21       69.66     17.28 o
  10  12   3      379.84      326.22     22.37 o
  11  12   3      239.60      229.55     21.32 o
  12  12   3      264.89      254.84     22.37 o
  13  12   3      237.12      206.36     24.09 o
  14  12   3       87.99      125.18     20.35 o
  15  12   3      148.28      191.25     22.97 o
  16  12   3      196.63      250.43     22.90 o
  17  12   3      175.64      137.90     23.64 o
  18  12   3       92.83       65.02     22.90 o
 -20  13   3       13.00        4.64     39.81 o
 -19  13   3       50.68       29.55     22.37 o
 -18  13   3        8.44      -30.00     50.21 o
 -17  13   3        0.86       -2.10     20.65 o
 -16  13   3       33.43       12.05     39.88 o
 -15  13   3       46.69       23.79     21.02 o
 -14  13   3      158.39      158.10     21.25 o
 -13  13   3      169.33      130.49     22.07 o
 -12  13   3       61.90      -33.74     44.00 o
 -11  13   3      406.53      429.55     25.89 o
 -10  13   3      201.12      271.30     21.62 o
  -9  13   3      134.60      156.83     18.56 o
  -8  13   3       50.35       58.51     16.24 o
  -7  13   3       19.57       19.23     14.29 o
  -6  13   3       27.57       11.15     30.30 o
  -5  13   3        0.49        5.46     26.86 o
  -4  13   3       89.94      105.42     15.71 o
  -3  13   3      270.67      277.22     19.60 o
  -2  13   3        7.16        5.16     24.84 o
  -1  13   3       32.38        7.63     26.11 o
   0  13   3       22.76       -7.68     18.86 o
   1  13   3        2.41       12.87     25.89 o
   2  13   3       18.51       -5.31     29.41 o
   3  13   3      168.14      171.72     17.21 o
   4  13   3        0.30        0.00     26.04 o
   5  13   3       78.67       75.50     16.54 o
   6  13   3       53.69       56.12     16.01 o
   7  13   3       26.06        8.38     15.86 o
   8  13   3       73.08       65.17     16.54 o
   9  13   3       63.08       63.52     16.69 o
  10  13   3        0.06       16.83     31.80 o
  11  13   3      108.59       55.22     20.65 o
  12  13   3      187.00      199.40     21.70 o
  13  13   3       60.75       67.34     19.83 o
  14  13   3        7.69       -8.01     33.60 o
  15  13   3       22.71       41.90     19.15 o
  16  13   3      249.29      237.71     27.16 o
  17  13   3      235.81      219.75     29.03 o
 -18  14   3       26.56       13.92     47.59 o
 -17  14   3        1.00       26.56     39.13 o
 -16  14   3        5.40      -40.18     40.18 o
 -15  14   3        1.35      -12.27     33.89 o
 -14  14   3      103.71      105.27     22.22 o
 -13  14   3      601.95      604.34     31.65 o
 -12  14   3      776.53      765.21     35.24 o
 -11  14   3      696.77      689.71     32.17 o
 -10  14   3      155.61      144.56     20.35 o
  -9  14   3       49.49       74.22     16.54 o
  -8  14   3      115.61      143.58     19.75 o
  -7  14   3       13.22      -18.78     33.45 o
  -6  14   3      131.76      112.23     18.18 o
  -5  14   3      635.92      610.62     28.36 o
  -4  14   3      829.99      814.29     30.98 o
  -3  14   3      600.03      583.09     27.01 o
  -2  14   3      207.63      160.42     19.23 o
  -1  14   3       92.16       96.07     14.74 o
   0  14   3        5.90       -1.71     19.05 o
   1  14   3        1.48       19.98     26.26 o
   2  14   3      303.25      280.73     22.52 o
   3  14   3      375.32      391.99     23.87 o
   4  14   3       24.19       -9.05     31.80 o
   5  14   3       28.33       52.45     14.89 o
   6  14   3       16.28      -19.38     27.46 o
   7  14   3       29.45        5.84     17.58 o
   8  14   3       96.22      113.73     19.75 o
   9  14   3      217.29      216.61     22.37 o
  10  14   3      475.27      480.96     29.11 o
  11  14   3      298.61      301.23     25.44 o
  12  14   3       24.40       20.88     18.18 o
  13  14   3        8.44      -12.35     37.04 o
  14  14   3       10.11      -40.40     40.40 o
  15  14   3        4.71       26.71     40.78 o
  16  14   3       47.62       13.99     50.43 o
 -16  15   3       12.17      -43.70     43.70 o
 -15  15   3        9.70        4.34     44.29 o
 -14  15   3       11.14       25.44     44.07 o
 -13  15   3        0.06      -32.62     39.51 o
 -12  15   3        1.42      -23.79     38.83 o
 -11  15   3        6.67      -40.10     40.10 o
 -10  15   3       39.43       29.41     39.58 o
  -9  15   3       13.33       10.77     32.40 o
  -8  15   3       12.52      -21.02     33.30 o
  -7  15   3       19.71       34.27     16.76 o
  -6  15   3        2.35       10.10     16.54 o
  -5  15   3      129.48       93.60     19.08 o
  -4  15   3       61.56       37.71     16.91 o
  -3  15   3        3.90       15.86     30.90 o
  -2  15   3        0.01       -3.14     15.41 o
  -1  15   3       15.53       31.13     15.56 o
   0  15   3        6.88       10.21     13.86 o
   1  15   3       12.26        3.14     29.93 o
   2  15   3      199.87      214.14     21.02 o
   3  15   3       10.53       -9.73     30.30 o
   4  15   3       13.74       11.60     16.76 o
   5  15   3       43.08       17.13     31.20 o
   6  15   3       39.37       92.70     18.18 o
   7  15   3      138.43      120.99     21.10 o
   8  15   3       88.28       91.96     21.25 o
   9  15   3        1.22       -3.82     38.46 o
  10  15   3       45.62       11.82     37.93 o
  11  15   3       14.78       11.15     18.71 o
  12  15   3        6.95      -36.66     36.66 o
  13  15   3       14.95       26.34     18.41 o
  14  15   3        3.12      -39.51     39.51 o
 -14  16   3        2.07      -43.92     43.92 o
 -13  16   3       53.20       -4.34     43.92 o
 -12  16   3      119.19      115.08     23.19 o
 -11  16   3       81.39      119.04     22.75 o
 -10  16   3        2.54      -32.85     32.85 o
  -9  16   3        1.29      -11.67     35.02 o
  -8  16   3        7.78        7.63     38.91 o
  -7  16   3       47.35       34.57     17.58 o
  -6  16   3      153.30      138.27     19.45 o
  -5  16   3      261.26      275.79     24.09 o
  -4  16   3      152.18      151.07     20.95 o
  -3  16   3       48.05       43.47     17.51 o
  -2  16   3       25.34       47.59     16.31 o
  -1  16   3        0.10       -3.44     33.89 o
   0  16   3        7.59       33.39     25.25 o
   1  16   3      108.25      142.69     19.90 o
   2  16   3      148.79      146.65     21.70 o
   3  16   3      218.52      221.17     23.57 o
   4  16   3       61.04       14.44     44.82 o
   5  16   3        0.78      -14.89     40.03 o
   6  16   3       15.03       23.05     32.55 o
   7  16   3        0.06        3.89     39.73 o
   8  16   3        1.75       -4.04     40.33 o
   9  16   3       77.22       92.41     21.77 o
  10  16   3      147.73      183.61     23.42 o
  11  16   3      212.79      173.14     29.11 o
  12  16   3       73.19      120.39     22.37 o
 -12  17   3       17.06       31.95     40.55 o
 -11  17   3       20.84       13.09     42.12 o
 -10  17   3       70.37       81.48     21.47 o
  -9  17   3       61.32       64.05     20.73 o
  -8  17   3        5.23      -20.65     40.70 o
  -7  17   3       96.94       46.69     23.42 o
  -6  17   3      159.31      225.29     22.52 o
  -5  17   3       56.11       87.99     20.58 o
  -4  17   3        3.13      -26.79     38.46 o
  -3  17   3       42.59       84.40     17.51 o
  -2  17   3       85.10        3.74     43.55 o
  -1  17   3       18.91       50.28     17.96 o
   0  17   3        4.19        8.82     19.94 o
   1  17   3       40.51       55.37     18.18 o
   2  17   3        2.53       -7.63     34.64 o
   3  17   3       13.76       11.60     42.87 o
   4  17   3       18.56        3.89     34.87 o
   5  17   3       10.09       32.25     37.34 o
   6  17   3        9.40       20.73     39.13 o
   7  17   3       36.98       33.74     21.40 o
   8  17   3       34.27       21.55     43.40 o
   9  17   3       15.44       22.00     38.61 o
  -8  18   3        0.50       31.13     37.93 o
  -7  18   3        8.10      -21.85     43.02 o
  -6  18   3       35.20       52.97     19.68 o
  -5  18   3       77.33       79.24     21.70 o
  -4  18   3       79.76      113.88     22.00 o
  -3  18   3       21.74       48.19     19.30 o
  -2  18   3        2.58      -24.54     40.10 o
  -1  18   3       46.40       41.08     20.20 o
   0  18   3       11.77      -31.44     31.44 o
   1  18   3       67.83       82.60     21.10 o
   2  18   3      214.22      225.44     25.89 o
   3  18   3      160.39      202.17     24.54 o
   4  18   3       74.24       81.41     23.12 o
   5  18   3       12.27      -34.72     43.32 o
 -27   0   4      252.56      265.17     28.58 o
 -26   0   4        3.92       13.02     37.64 o
 -25   0   4       12.29       32.85     38.08 o
 -24   0   4       17.75       21.17     18.03 o
 -23   0   4       26.76       15.34     17.81 o
 -22   0   4        3.68       17.58     15.34 o
 -21   0   4        0.03       -9.43     28.21 o
 -20   0   4      287.10      281.48     21.70 o
 -19   0   4      665.97      651.63     26.79 o
 -18   0   4      290.87      289.79     19.53 o
 -17   0   4       54.23       58.74     13.17 o
 -16   0   4      661.46      634.94     22.37 o
 -15   0   4     2198.32     2174.93     36.44 o
 -14   0   4     1149.70     1174.78     25.66 o
 -13   0   4      905.86      986.30     23.12 o
 -12   0   4        0.79        1.50     17.81 o
 -11   0   4      410.10      457.31     14.74 o
 -10   0   4      197.50      240.63     11.97 o
  -9   0   4      520.39      514.03     13.99 o
  -8   0   4       50.15       11.07     15.19 o
  -7   0   4     1642.74     1808.75     21.70 o
  -6   0   4     2796.19     2766.92     27.38 o
  -5   0   4      221.03      177.55      8.08 o
  -4   0   4      845.51      703.48     12.57 o
  -3   0   4     2138.14     1900.93     19.53 o
  -2   0   4       33.10        3.82     11.22 o
  -1   0   4      504.72      520.01     10.62 o
   0   0   4     3816.35     3831.02     25.87 o
   1   0   4       25.72       26.04      5.39 o
   2   0   4     4664.14     5394.52     56.94 o
   3   0   4      757.09      709.31     13.54 o
   4   0   4      545.21      765.06     14.67 o
   5   0   4       15.76       48.63      7.41 o
   6   0   4     8677.41     8765.70     88.81 o
   7   0   4     4520.22     4754.04     49.23 o
   8   0   4     9164.96     9141.46     90.98 o
   9   0   4       12.75        9.13     17.43 o
  10   0   4     2443.22     2248.70     33.60 o
  11   0   4     2757.68     2563.70     37.41 o
  12   0   4      285.55      260.23     15.86 o
  13   0   4      120.99      120.16     13.62 o
  14   0   4     2132.96     2071.07     38.83 o
  15   0   4      973.97      953.91     29.41 o
  16   0   4     1225.79     1318.21     34.19 o
  17   0   4      505.35      525.10     26.26 o
  18   0   4      110.17      119.57     19.23 o
  19   0   4      138.37      183.16     21.77 o
  20   0   4       15.76       21.02     16.76 o
  21   0   4      130.47      141.64     21.70 o
  22   0   4        0.76       27.98     18.78 o
  23   0   4       39.55       30.98     46.17 o
  24   0   4      165.96      172.61     27.38 o
 -27   1   4        0.02      -18.41     42.65 o
 -26   1   4        0.52      -21.77     38.76 o
 -25   1   4       44.88       28.81     40.55 o
 -24   1   4       38.29       34.79     41.75 o
 -23   1   4       85.02       88.81     18.78 o
 -22   1   4        3.88        0.00     16.54 o
 -21   1   4       69.00       66.29     17.06 o
 -20   1   4       12.89        8.75     27.24 o
 -19   1   4      152.93      166.55     17.73 o
 -18   1   4        0.01       -4.94     25.59 o
 -17   1   4        6.37       11.45     12.12 o
 -16   1   4        0.00       21.32     25.44 o
 -15   1   4      537.14      514.10     20.50 o
 -14   1   4      780.43      753.08     21.55 o
 -13   1   4      371.46      374.41     16.24 o
 -12   1   4      331.82      325.48     14.29 o
 -11   1   4        0.42       -1.35     16.01 o
 -10   1   4     1450.22     1501.98     23.42 o
  -9   1   4     4196.31     4363.85     42.57 o
  -8   1   4     4349.99     4600.28     46.61 o
  -7   1   4      223.24      185.86      8.90 o
  -6   1   4       47.40       41.38      6.96 o
  -5   1   4        6.54       10.92     11.67 o
  -4   1   4     6302.28     6412.70     59.93 o
  -3   1   4     3494.85     3410.54     35.09 o
  -2   1   4     3232.79     3192.58     30.90 o
  -1   1   4      260.94      263.90      8.31 o
   0   1   4     1115.47      883.34      9.55 o
   1   1   4     2583.54     2487.61     25.36 o
   2   1   4     3041.37     2835.53     28.13 o
   3   1   4      644.32      795.73     14.52 o
   4   1   4      736.29      978.00     16.46 o
   5   1   4       74.09       68.99      7.63 o
   6   1   4        3.00       13.54      7.71 o
   7   1   4       84.06      128.32      9.20 o
   8   1   4       81.34       81.18     10.03 o
   9   1   4      129.63      101.98     11.75 o
  10   1   4        2.53      -20.95     20.95 o
  11   1   4      538.82      496.15     18.78 o
  12   1   4     1849.52     1812.71     33.15 o
  13   1   4      271.76      275.27     17.06 o
  14   1   4       18.00       18.56     23.64 o
  15   1   4        6.90       10.18     23.05 o
  16   1   4       34.44       36.44     13.99 o
  17   1   4      179.87      179.65     18.56 o
  18   1   4      206.84      188.70     20.65 o
  19   1   4       74.17       20.58     38.53 o
  20   1   4        7.37       22.00     29.78 o
  21   1   4        1.33      -19.68     36.21 o
  22   1   4        0.18       33.30     34.34 o
  23   1   4        9.98        3.29     20.58 o
  24   1   4        6.16       -4.64     39.43 o
 -27   2   4        3.92       31.28     19.98 o
 -26   2   4        0.83      -43.92     44.74 o
 -25   2   4       23.19        0.00     39.36 o
 -24   2   4       31.62      -15.56     48.04 o
 -23   2   4      108.85      142.69     20.65 o
 -22   2   4      134.78      120.76     20.80 o
 -21   2   4       47.00       71.01     16.31 o
 -20   2   4       12.74        0.00     28.13 o
 -19   2   4        0.02       13.77     30.00 o
 -18   2   4        1.01      -22.67     25.07 o
 -17   2   4       71.50       56.42     12.64 o
 -16   2   4      165.72      158.55     14.52 o
 -15   2   4     1268.38     1297.56     29.41 o
 -14   2   4     1371.67     1359.67     28.13 o
 -13   2   4      591.47      549.42     19.53 o
 -12   2   4     5128.80     5223.25     52.60 o
 -11   2   4     4050.81     4011.51     39.66 o
 -10   2   4      783.72      828.13     18.41 o
  -9   2   4      585.71      611.97     15.64 o
  -8   2   4      210.47      274.75     10.92 o
  -7   2   4      555.75      564.46     13.77 o
  -6   2   4       89.34       87.02      7.33 o
  -5   2   4       15.57        3.14      6.29 o
  -4   2   4     2054.27     2102.13     21.17 o
  -3   2   4      664.96      706.84     12.79 o
  -2   2   4      151.65      206.81      8.01 o
  -1   2   4       70.88      103.33      7.11 o
   0   2   4     2532.61     2360.47     71.38 o
   1   2   4     7012.06     6955.61     64.95 o
   2   2   4     3949.93     3631.19     37.11 o
   3   2   4     3561.10     3752.85     37.04 o
   4   2   4        2.55      -14.67     14.67 o
   5   2   4      347.73      326.07     11.60 o
   6   2   4       46.96       85.82      8.45 o
   7   2   4      244.80      229.63     12.05 o
   8   2   4     2802.08     2875.49     33.97 o
   9   2   4     7032.83     6521.57     64.87 o
  10   2   4      852.07      834.19     21.85 o
  11   2   4      849.84      788.85     22.52 o
  12   2   4     1030.70      976.13     26.41 o
  13   2   4        1.56       19.90     22.00 o
  14   2   4       79.34       92.41     13.77 o
  15   2   4        0.28       10.33     20.65 o
  16   2   4       14.68       25.07     27.68 o
  17   2   4       47.68       29.70     33.07 o
  18   2   4       35.99       19.15     32.25 o
  19   2   4       49.67       62.48     16.76 o
  20   2   4      221.09      231.72     23.19 o
  21   2   4      285.24      321.96     26.41 o
  22   2   4      206.97      205.46     25.36 o
  23   2   4      157.62      204.34     24.99 o
  24   2   4       40.83       32.92     44.82 o
 -27   3   4        1.68      -46.31     46.31 o
 -26   3   4       16.13       -4.41     37.41 o
 -25   3   4        6.11       24.09     19.00 o
 -24   3   4       25.59        7.93     39.06 o
 -23   3   4       34.91       48.26     19.75 o
 -22   3   4       14.41       17.28     40.48 o
 -21   3   4       34.93        6.51     38.38 o
 -20   3   4      126.67      141.19     17.66 o
 -19   3   4      685.03      641.67     26.94 o
 -18   3   4      287.93      273.03     19.00 o
 -17   3   4        9.02       21.47     25.81 o
 -16   3   4      623.55      680.58     23.27 o
 -15   3   4     1413.86     1429.48     30.45 o
 -14   3   4      664.53      619.08     22.22 o
 -13   3   4       56.43       75.20     12.12 o
 -12   3   4       15.10       16.09     20.73 o
 -11   3   4      416.30      457.91     15.86 o
 -10   3   4       41.86       40.40      8.68 o
  -9   3   4      161.66      172.69     11.07 o
  -8   3   4     1108.74     1334.68     21.32 o
  -7   3   4     2180.24     2388.17     26.56 o
  -6   3   4     1018.09     1071.30     17.81 o
  -5   3   4      718.43      844.97     15.49 o
  -4   3   4     1329.09     1422.67     18.71 o
  -3   3   4     3593.59     3553.60     36.59 o
  -2   3   4      264.56      359.07     10.62 o
  -1   3   4     1596.69     1864.94     20.35 o
   0   3   4      195.36      214.87      6.16 o
   1   3   4       44.42       82.98      7.18 o
   2   3   4     1941.68     2299.66     24.09 o
   3   3   4     2129.67     2393.33     25.44 o
   4   3   4        5.31       -1.05     13.54 o
   5   3   4      586.19      620.95     15.56 o
   6   3   4     1487.98     1458.73     22.90 o
   7   3   4     1217.32     1267.34     22.67 o
   8   3   4      560.71      570.22     17.06 o
   9   3   4       24.94       27.01     10.33 o
  10   3   4       57.13       76.47     11.67 o
  11   3   4      230.87      219.23     15.11 o
  12   3   4      330.01      320.46     16.76 o
  13   3   4        2.34       18.03     24.24 o
  14   3   4      201.04      181.37     16.69 o
  15   3   4      231.00      233.89     17.81 o
  16   3   4        7.37        8.53     22.52 o
  17   3   4        9.11      -12.12     28.06 o
  18   3   4      119.50      106.32     16.98 o
  19   3   4       49.48       79.31     17.66 o
  20   3   4        1.16        7.56     38.38 o
  21   3   4       13.77        6.06     20.13 o
  22   3   4       14.14       21.25     35.76 o
  23   3   4        0.72       -4.49     42.57 o
  24   3   4        0.95        9.50     44.00 o
 -27   4   4        6.74       23.72     38.23 o
 -26   4   4       18.59        0.00     44.22 o
 -25   4   4        1.61        0.00     40.40 o
 -24   4   4        0.67      -32.17     42.57 o
 -23   4   4        9.18      -34.12     37.71 o
 -22   4   4      103.47      120.24     21.32 o
 -21   4   4      311.17      352.49     24.24 o
 -20   4   4      176.14      149.49     20.58 o
 -19   4   4      105.78      117.17     17.43 o
 -18   4   4      101.40       98.24     16.31 o
 -17   4   4      139.11      124.13     17.21 o
 -16   4   4      106.89      143.73     14.96 o
 -15   4   4      198.99      170.74     15.71 o
 -14   4   4     2120.71     2130.78     35.76 o
 -13   4   4     1102.79     1087.84     25.89 o
 -12   4   4        1.69        0.00     23.42 o
 -11   4   4     1066.94     1065.24     23.42 o
 -10   4   4      173.38      135.50     11.37 o
  -9   4   4       21.86       13.39     18.78 o
  -8   4   4      535.70      576.80     15.49 o
  -7   4   4     1354.23     1443.39     22.15 o
  -6   4   4    10601.57    11577.59    114.40 o
  -5   4   4      914.90      990.05     17.58 o
  -4   4   4      988.92     1178.45     18.41 o
  -3   4   4     6313.09     6548.50     62.25 o
  -2   4   4     6347.87     6778.43     69.73 o
  -1   4   4     5871.07     6255.35     60.38 o
   0   4   4     6869.58     7103.23    350.77 o
   1   4   4     2455.33     2525.47     25.96 o
   2   4   4      135.29      161.24      9.20 o
   3   4   4     1318.27     1384.58     20.80 o
   4   4   4       45.93       49.98      7.41 o
   5   4   4      534.70      549.72     15.26 o
   6   4   4      876.37      816.53     18.71 o
   7   4   4      309.32      247.74     12.79 o
   8   4   4      404.35      395.28     16.24 o
   9   4   4      880.03      887.31     22.75 o
  10   4   4      194.40      211.30     13.54 o
  11   4   4       92.23       57.46     13.62 o
  12   4   4      410.16      380.40     19.38 o
  13   4   4       64.93       73.33     13.54 o
  14   4   4       16.95      -17.73     27.68 o
  15   4   4      306.68      293.75     19.68 o
  16   4   4      116.08      113.73     17.21 o
  17   4   4      195.93      204.71     20.28 o
  18   4   4       74.82       72.28     17.81 o
  19   4   4       13.15       21.92     34.64 o
  20   4   4       41.12       41.23     19.38 o
  21   4   4       10.19      -20.43     41.53 o
  22   4   4        0.10       17.28     37.64 o
  23   4   4       15.12        9.13     36.06 o
 -26   5   4       11.53       36.81     39.58 o
 -25   5   4       23.79        0.00     38.46 o
 -24   5   4       86.90      118.37     21.70 o
 -23   5   4       88.38      118.59     20.13 o
 -22   5   4       30.17       42.72     17.51 o
 -21   5   4       10.76       21.40     17.58 o
 -20   5   4        1.00      -22.37     34.04 o
 -19   5   4       97.08       97.04     19.08 o
 -18   5   4       53.76       26.34     15.49 o
 -17   5   4       23.71       57.16     13.02 o
 -16   5   4      175.15      191.10     16.76 o
 -15   5   4      941.92      971.04     27.61 o
 -14   5   4      328.88      326.82     18.41 o
 -13   5   4        1.60       19.75     11.07 o
 -12   5   4      555.68      507.52     19.15 o
 -11   5   4        0.81        0.00     19.15 o
 -10   5   4      210.93      203.22     13.39 o
  -9   5   4     1622.49     1731.46     27.76 o
  -8   5   4      762.22      851.70     19.38 o
  -7   5   4       94.45       68.54      9.58 o
  -6   5   4      191.96      176.80     11.07 o
  -5   5   4     6856.95     7230.80     72.95 o
  -4   5   4     3642.93     3860.67     39.21 o
  -3   5   4      278.79      324.35     11.75 o
  -2   5   4      273.92      398.05     12.42 o
  -1   5   4      402.54      339.84     11.60 o
   0   5   4       84.76       74.49      6.47 o
   1   5   4      602.02      662.40     15.56 o
   2   5   4      179.66      224.54     10.48 o
   3   5   4     1044.27      940.44     18.71 o
   4   5   4     1703.45     1767.97     25.44 o
   5   5   4       56.01       67.56      9.65 o
   6   5   4      336.18      403.89     14.67 o
   7   5   4     1036.24      986.08     22.60 o
   8   5   4     1214.18     1216.01     25.51 o
   9   5   4      263.39      287.47     15.56 o
  10   5   4       17.51        3.89     20.95 o
  11   5   4       65.85       58.29     12.79 o
  12   5   4       35.44       46.61     12.05 o
  13   5   4        1.09       21.85     24.17 o
  14   5   4      124.28      119.27     16.24 o
  15   5   4       61.44       54.62     14.81 o
  16   5   4       91.61      139.47     16.69 o
  17   5   4      307.30      307.52     22.52 o
  18   5   4       63.73       55.89     17.96 o
  19   5   4        4.57      -33.74     38.38 o
  20   5   4       11.80        7.86     40.10 o
  21   5   4        0.41      -41.83     41.83 o
  22   5   4        2.54        2.17     19.68 o
  23   5   4        5.17      -23.34     39.88 o
 -26   6   4       52.02       41.15     25.07 o
 -25   6   4       51.97       60.23     23.19 o
 -24   6   4       37.20       47.59     20.80 o
 -23   6   4        3.10       25.07     19.00 o
 -22   6   4       21.06      -11.37     38.76 o
 -21   6   4        0.88       21.25     16.54 o
 -20   6   4       96.07       95.55     17.66 o
 -19   6   4       50.99       22.07     37.26 o
 -18   6   4      208.66      222.22     19.45 o
 -17   6   4      294.17      304.90     22.00 o
 -16   6   4      594.78      627.76     24.99 o
 -15   6   4      345.38      348.97     19.68 o
 -14   6   4      506.51      542.53     22.30 o
 -13   6   4      113.46      125.85     13.47 o
 -12   6   4     1265.55     1285.82     27.91 o
 -11   6   4        0.26      -23.72     23.72 o
 -10   6   4       20.27       23.49     10.10 o
  -9   6   4      308.33      328.02     15.19 o
  -8   6   4     1622.96     1596.40     26.41 o
  -7   6   4      862.34      855.52     20.05 o
  -6   6   4     1791.56     2049.00     28.13 o
  -5   6   4      872.23      873.55     19.00 o
  -4   6   4      255.57      227.53     10.77 o
  -3   6   4     1443.36     1584.43     23.64 o
  -2   6   4      233.57      217.06     10.92 o
  -1   6   4      163.45      153.01      9.88 o
   0   6   4       76.36       55.71      5.76 o
   1   6   4       78.72       82.90      8.83 o
   2   6   4     1567.92     1657.68     24.99 o
   3   6   4     2052.87     2040.32     28.36 o
   4   6   4     1601.91     1447.96     24.84 o
   5   6   4     1663.59     1631.87     27.38 o
   6   6   4      522.37      509.01     17.66 o
   7   6   4       73.07       63.90     10.77 o
   8   6   4       51.59       70.56     10.25 o
   9   6   4       69.21       60.38     12.12 o
  10   6   4        0.06        8.31     24.09 o
  11   6   4        0.05      -24.17     24.17 o
  12   6   4       93.47       82.23     14.44 o
  13   6   4      118.28       81.63     16.54 o
  14   6   4      167.10      159.30     18.33 o
  15   6   4      192.54      162.81     18.18 o
  16   6   4      193.57      203.82     20.05 o
  17   6   4       99.26       76.39     18.78 o
  18   6   4        0.46        3.59     33.97 o
  19   6   4       34.75       28.06     19.08 o
  20   6   4       84.54       87.02     22.37 o
  21   6   4        7.97       38.68     41.45 o
  22   6   4       19.43       71.60     19.38 o
 -25   7   4        2.23       18.33     39.95 o
 -24   7   4        3.21        4.34     45.57 o
 -23   7   4       47.38       16.61     38.91 o
 -22   7   4      120.95      146.20     23.87 o
 -21   7   4      223.33      255.59     24.54 o
 -20   7   4       20.41       24.24     17.96 o
 -19   7   4       49.58       33.07     34.04 o
 -18   7   4       33.35        0.00     34.12 o
 -17   7   4       97.97       83.20     17.58 o
 -16   7   4      190.40      144.86     17.36 o
 -15   7   4      301.76      318.59     20.28 o
 -14   7   4       24.79       35.62     12.87 o
 -13   7   4        4.62       10.92     25.07 o
 -12   7   4        1.78       10.25     18.71 o
 -11   7   4       31.93       44.37     11.82 o
 -10   7   4      711.32      708.42     21.70 o
  -9   7   4     1524.18     1646.38     29.93 o
  -8   7   4     1634.60     1677.21     29.11 o
  -7   7   4      621.89      587.88     18.26 o
  -6   7   4      470.89      581.52     17.43 o
  -5   7   4     1730.19     1873.62     28.81 o
  -4   7   4     1078.43     1142.08     22.37 o
  -3   7   4      373.85      394.46     14.52 o
  -2   7   4       13.69       15.11     17.43 o
  -1   7   4      306.64      312.98     13.39 o
   0   7   4      721.16      712.77     36.70 o
   1   7   4      273.24      292.85     12.94 o
   2   7   4      371.75      369.10     13.99 o
   3   7   4      665.59      644.22     18.03 o
   4   7   4      178.26      168.57     11.75 o
   5   7   4        5.02      -20.35     20.35 o
   6   7   4        0.68      -20.73     20.73 o
   7   7   4       50.17       51.03     11.52 o
   8   7   4      190.20      172.24     14.96 o
   9   7   4      365.93      370.37     18.86 o
  10   7   4      307.00      309.84     17.73 o
  11   7   4        0.03       11.82     23.12 o
  12   7   4       87.51      114.85     14.59 o
  13   7   4      252.92      254.02     19.60 o
  14   7   4      670.63      598.73     26.26 o
  15   7   4      246.05      230.45     20.95 o
  16   7   4        0.72      -33.74     33.74 o
  17   7   4      126.45      117.17     20.50 o
  18   7   4      466.09      449.46     29.18 o
  19   7   4      207.49      166.25     24.84 o
  20   7   4        8.51      -12.57     41.60 o
  21   7   4        0.19       26.56     37.56 o
  22   7   4       26.32       23.34     42.50 o
 -25   8   4       26.85       42.50     45.57 o
 -24   8   4       96.21       45.12     24.99 o
 -23   8   4      131.80      132.21     25.07 o
 -22   8   4      112.30       98.02     21.77 o
 -21   8   4      141.29      150.54     20.50 o
 -20   8   4       95.82       96.52     21.40 o
 -19   8   4        5.48       19.98     16.83 o
 -18   8   4       42.47       32.02     36.59 o
 -17   8   4       55.23       74.37     16.76 o
 -16   8   4       24.24       30.75     13.92 o
 -15   8   4       19.44       12.87     15.49 o
 -14   8   4       42.99       33.67     14.81 o
 -13   8   4       22.23       22.97     13.24 o
 -12   8   4       82.44       81.78     14.67 o
 -11   8   4       86.10       98.02     13.09 o
 -10   8   4      202.07      171.42     16.24 o
  -9   8   4      894.34      881.25     23.87 o
  -8   8   4      722.77      693.38     21.17 o
  -7   8   4       90.29       68.16     12.42 o
  -6   8   4     4180.05     4185.92     44.82 o
  -5   8   4     2232.49     2104.82     32.17 o
  -4   8   4      311.38      403.67     16.16 o
  -3   8   4     2532.01     2727.11     34.79 o
  -2   8   4     3586.37     4037.32     41.98 o
  -1   8   4     2574.40     2723.60     34.64 o
   0   8   4     1291.49     1292.03     64.01 o
   1   8   4       88.66      103.63     11.22 o
   2   8   4      803.69      794.54     20.95 o
   3   8   4      261.09      230.38     14.22 o
   4   8   4      342.95      332.96     16.46 o
   5   8   4       52.20       48.63     11.15 o
   6   8   4       36.74        3.82     21.17 o
   7   8   4        0.49       -8.08     21.17 o
   8   8   4        0.02       -6.43     23.19 o
   9   8   4       46.67        4.49     26.19 o
  10   8   4      243.66      215.71     17.66 o
  11   8   4      565.08      565.28     24.02 o
  12   8   4      592.05      569.32     24.84 o
  13   8   4      148.63      118.74     18.18 o
  14   8   4        0.09       -9.20     25.51 o
  15   8   4       72.66       91.51     16.91 o
  16   8   4       75.02       57.01     18.71 o
  17   8   4        3.89      -11.00     34.12 o
  18   8   4      110.47      126.30     21.62 o
  19   8   4      210.41      208.15     25.66 o
  20   8   4       83.58      104.45     21.10 o
  21   8   4       87.25       94.87     21.77 o
 -24   9   4       79.02       85.22     24.32 o
 -23   9   4       33.00       40.18     18.93 o
 -22   9   4        0.04      -40.18     40.18 o
 -21   9   4       39.44       39.88     43.32 o
 -20   9   4       10.90      -42.20     42.20 o
 -19   9   4       11.46       32.77     36.29 o
 -18   9   4       26.41      -13.54     37.49 o
 -17   9   4        1.02       39.66     14.44 o
 -16   9   4      114.18      119.79     17.96 o
 -15   9   4      165.52      129.67     18.63 o
 -14   9   4       90.43       62.70     16.98 o
 -13   9   4       58.21       75.12     15.86 o
 -12   9   4      101.20      111.86     14.74 o
 -11   9   4       56.39       60.61     13.24 o
 -10   9   4        5.25      -19.68     24.84 o
  -9   9   4       93.36      121.89     13.47 o
  -8   9   4      104.92       88.22     12.87 o
  -7   9   4       85.72       64.05     13.09 o
  -6   9   4       69.91       46.39     11.52 o
  -5   9   4        0.53      -21.47     21.47 o
  -4   9   4      415.82      430.23     17.73 o
  -3   9   4      491.53      547.17     18.18 o
  -2   9   4      914.47     1033.29     24.24 o
  -1   9   4     1736.67     1675.79     30.08 o
   0   9   4      651.08      664.81     19.90 o
   1   9   4      351.26      358.85     16.69 o
   2   9   4        0.05       -7.26     20.05 o
   3   9   4     1563.94     1386.68     28.66 o
   4   9   4      756.70      750.91     22.60 o
   5   9   4      186.99      193.19     14.59 o
   6   9   4      509.09      514.63     20.73 o
   7   9   4      771.40      711.93     24.02 o
   8   9   4      260.85      272.05     17.21 o
   9   9   4        4.02      -17.13     28.06 o
  10   9   4       93.90       85.82     14.59 o
  11   9   4        5.53        2.69     28.43 o
  12   9   4       84.97       76.02     15.94 o
  13   9   4        0.26       15.11     28.58 o
  14   9   4        1.57        6.51     30.08 o
  15   9   4        4.08       30.23     15.94 o
  16   9   4       26.09       -3.67     34.34 o
  17   9   4       31.01       11.60     38.38 o
  18   9   4       51.45       23.19     21.25 o
  19   9   4      100.21       92.85     22.15 o
  20   9   4        1.12       22.37     34.34 o
  21   9   4        8.22       18.71     43.85 o
 -23  10   4       40.55       74.37     22.52 o
 -22  10   4        0.42       -4.41     47.29 o
 -21  10   4       85.51       60.68     23.42 o
 -20  10   4       18.60       12.94     19.45 o
 -19  10   4        0.05       -7.71     40.78 o
 -18  10   4      237.21      301.38     23.34 o
 -17  10   4      514.21      551.51     30.08 o
 -16  10   4      108.60      108.42     19.90 o
 -15  10   4       15.24       24.69     32.40 o
 -14  10   4      157.03      162.89     17.81 o
 -13  10   4      519.96      472.88     24.62 o
 -12  10   4      297.16      322.03     19.23 o
 -11  10   4       43.18       17.58     27.61 o
 -10  10   4       85.88       62.93     15.11 o
  -9  10   4      295.62      306.25     19.30 o
  -8  10   4      624.18      659.33     23.42 o
  -7  10   4      251.66      231.35     16.39 o
  -6  10   4        3.44      -10.40     20.58 o
  -5  10   4      101.28      107.52     13.99 o
  -4  10   4      252.14      262.63     16.31 o
  -3  10   4      279.24      340.74     17.28 o
  -2  10   4      558.57      598.50     20.80 o
  -1  10   4       10.33        0.00     22.67 o
   0  10   4      142.04      122.09      9.72 o
   1  10   4      261.78      237.63     15.26 o
   2  10   4     1176.24     1176.58     27.53 o
   3  10   4      193.79      190.35     15.49 o
   4  10   4     1710.98     1685.44     33.37 o
   5  10   4      821.47      787.43     24.62 o
   6  10   4      756.19      741.26     24.54 o
   7  10   4        2.79        7.26     20.88 o
   8  10   4      257.58      249.91     19.08 o
   9  10   4      563.04      533.93     25.74 o
  10  10   4      426.95      421.02     22.67 o
  11  10   4        8.55       14.59     31.80 o
  12  10   4       21.95       18.63     29.41 o
  13  10   4       68.92      109.76     18.11 o
  14  10   4      110.50       94.80     19.30 o
  15  10   4       54.26       68.16     17.43 o
  16  10   4        7.95       30.68     36.81 o
  17  10   4       56.35       71.98     22.07 o
  18  10   4        0.00       29.48     37.41 o
  19  10   4       86.29      101.31     23.42 o
  20  10   4       12.70       29.03     19.75 o
 -22  11   4        2.50      -21.25     21.25 o
 -21  11   4        3.17       23.05     20.58 o
 -20  11   4        5.53       21.02     44.67 o
 -19  11   4       49.55       81.41     20.13 o
 -18  11   4       40.18       54.25     19.75 o
 -17  11   4       18.84       17.43     18.18 o
 -16  11   4        1.40       13.09     17.13 o
 -15  11   4      104.02      100.34     18.86 o
 -14  11   4       60.40       49.08     17.06 o
 -13  11   4        1.70       -2.99     27.46 o
 -12  11   4        7.35       13.69     14.52 o
 -11  11   4       48.45       49.91     14.96 o
 -10  11   4      131.19      159.45     17.43 o
  -9  11   4      263.54      234.79     19.60 o
  -8  11   4       75.87       98.17     15.26 o
  -7  11   4        2.16      -11.90     24.17 o
  -6  11   4       23.73       18.48     24.24 o
  -5  11   4       19.32       -4.49     23.19 o
  -4  11   4      135.16      133.33     14.07 o
  -3  11   4      359.84      360.49     18.78 o
  -2  11   4       25.14       11.97     12.64 o
  -1  11   4      174.99      195.73     15.11 o
   0  11   4        0.11        5.59     14.85 o
   1  11   4       54.58       21.70     27.46 o
   2  11   4      334.58      291.51     17.73 o
   3  11   4      144.01      133.41     14.59 o
   4  11   4      412.12      364.91     19.38 o
   5  11   4      311.38      269.96     19.30 o
   6  11   4      174.11      172.32     17.28 o
   7  11   4      312.88      330.26     20.13 o
   8  11   4      169.54      194.84     17.51 o
   9  11   4       77.22       20.13     33.15 o
  10  11   4       36.24       50.80     15.49 o
  11  11   4      357.08      295.47     23.79 o
  12  11   4      168.46      178.75     20.13 o
  13  11   4       56.17       53.50     17.73 o
  14  11   4        1.18        3.67     32.62 o
  15  11   4        5.48       11.52     33.37 o
  16  11   4       68.16       34.49     21.85 o
  17  11   4       48.42       30.90     22.15 o
  18  11   4        1.16      -22.07     40.70 o
  19  11   4        0.04      -14.07     37.26 o
 -21  12   4        0.08      -17.28     21.55 o
 -20  12   4       23.26       26.56     34.27 o
 -19  12   4        2.21        0.00     38.01 o
 -18  12   4       30.73       62.70     20.05 o
 -17  12   4       37.44       23.49     44.97 o
 -16  12   4        1.23       22.37     38.83 o
 -15  12   4       52.62       57.01     20.05 o
 -14  12   4       60.99       68.24     19.60 o
 -13  12   4       35.02       64.42     16.76 o
 -12  12   4        6.47      -32.70     32.70 o
 -11  12   4      164.82      193.79     19.60 o
 -10  12   4      420.96      437.56     24.17 o
  -9  12   4      220.91      206.66     20.13 o
  -8  12   4       18.23        2.69     29.11 o
  -7  12   4       12.00       -5.24     27.09 o
  -6  12   4      248.28      241.30     19.45 o
  -5  12   4       74.91      100.49     14.29 o
  -4  12   4       10.48      -12.20     28.13 o
  -3  12   4      172.77      168.87     16.46 o
  -2  12   4      291.03      274.75     18.86 o
  -1  12   4        0.88       11.90     11.45 o
   0  12   4        1.11        7.17     11.32 o
   1  12   4       20.67       39.13     13.09 o
   2  12   4      200.64      202.62     18.03 o
   3  12   4       35.29       25.22     27.38 o
   4  12   4      181.11      148.52     18.11 o
   5  12   4      819.07      760.72     28.13 o
   6  12   4      212.86      244.89     18.56 o
   7  12   4       68.45        8.68     32.77 o
   8  12   4       91.42      102.66     16.61 o
   9  12   4       28.70       22.60     16.09 o
  10  12   4       53.03       29.11     34.04 o
  11  12   4       11.92       20.28     30.98 o
  12  12   4        4.60       23.19     15.34 o
  13  12   4       27.91       38.23     18.63 o
  14  12   4        0.53      -35.17     38.83 o
  15  12   4       61.18       65.39     19.45 o
  16  12   4        5.40       14.96     19.00 o
  17  12   4        2.89      -45.57     45.57 o
  18  12   4        5.90        9.28     36.36 o
 -20  13   4       27.16       -4.64     42.42 o
 -19  13   4      192.33      208.15     25.44 o
 -18  13   4      283.30      188.85     27.09 o
 -17  13   4       41.62       56.34     19.60 o
 -16  13   4       42.79      -20.13     40.78 o
 -15  13   4      189.04      156.90     24.84 o
 -14  13   4       44.33       44.15     47.66 o
 -13  13   4       35.28      -35.24     44.37 o
 -12  13   4      195.10      221.92     22.07 o
 -11  13   4      306.12      317.99     23.34 o
 -10  13   4       62.31      -15.71     31.87 o
  -9  13   4        8.26       -9.20     31.35 o
  -8  13   4       57.02       52.00     17.06 o
  -7  13   4       11.83       43.47     13.54 o
  -6  13   4       22.96       34.19     14.52 o
  -5  13   4      109.91      109.61     16.83 o
  -4  13   4      281.19      243.62     19.30 o
  -3  13   4       64.22       70.11     14.37 o
  -2  13   4        0.83      -18.63     29.70 o
  -1  13   4        2.14      -15.79     28.06 o
   0  13   4        0.64        6.86     10.83 o
   1  13   4        3.10      -21.32     25.81 o
   2  13   4      146.38      137.22     17.81 o
   3  13   4      408.28      372.76     22.15 o
   4  13   4      153.01      114.33     18.18 o
   5  13   4        8.83       23.64     31.80 o
   6  13   4      294.79      291.66     22.75 o
   7  13   4      393.11      398.50     24.39 o
   8  13   4      151.80      147.47     20.05 o
   9  13   4       12.56      -27.01     38.53 o
  10  13   4       40.19       56.79     17.73 o
  11  13   4      122.98      109.91     20.65 o
  12  13   4       57.79       57.39     18.48 o
  13  13   4        1.78       11.97     37.11 o
  14  13   4        0.50       12.50     37.41 o
  15  13   4       18.05       48.71     20.43 o
  16  13   4        0.77       18.11     36.14 o
 -18  14   4        8.81        4.64     42.80 o
 -17  14   4       18.36        4.41     37.93 o
 -16  14   4       64.70       89.04     21.32 o
 -15  14   4       92.94       64.57     24.02 o
 -14  14   4       71.96      -19.75     44.59 o
 -13  14   4       17.65        7.63     37.71 o
 -12  14   4       13.90       14.81     32.17 o
 -11  14   4       20.97       17.66     34.34 o
 -10  14   4      147.71      120.54     21.32 o
  -9  14   4        1.99       23.42     24.77 o
  -8  14   4      145.71      115.60     18.86 o
  -7  14   4       24.27        0.00     31.20 o
  -6  14   4       26.99       25.07     34.57 o
  -5  14   4      116.00       87.84     17.81 o
  -4  14   4        0.38      -31.50     31.50 o
  -3  14   4        3.68       20.65     29.93 o
  -2  14   4       65.81       63.08     16.24 o
  -1  14   4        4.71      -20.28     31.65 o
   0  14   4       11.40      -22.25     22.25 o
   1  14   4      169.78      165.81     18.78 o
   2  14   4       31.80       24.77     15.49 o
   3  14   4      347.45      367.68     23.87 o
   4  14   4      126.88      134.75     17.81 o
   5  14   4        6.34       -3.22     28.36 o
   6  14   4       71.12       50.13     17.58 o
   7  14   4        0.54      -24.02     31.20 o
   8  14   4       12.49        3.52     37.93 o
   9  14   4        1.15      -32.92     38.53 o
  10  14   4        0.72       22.60     34.49 o
  11  14   4        6.48      -38.46     38.46 o
  12  14   4        8.24       36.96     39.58 o
  13  14   4       57.64       48.78     21.40 o
  14  14   4        4.17       -4.41     40.18 o
  15  14   4       11.55       33.15     19.15 o
 -16  15   4        0.60      -42.35     42.35 o
 -15  15   4        0.37      -35.02     39.66 o
 -14  15   4       24.09       -8.53     38.53 o
 -13  15   4       49.83       75.79     20.13 o
 -12  15   4      139.83      180.47     22.37 o
 -11  15   4      144.19      152.11     23.57 o
 -10  15   4        9.51      -11.15     40.18 o
  -9  15   4       22.65       21.85     33.37 o
  -8  15   4      143.57      118.14     23.05 o
  -7  15   4      120.66      123.53     21.62 o
  -6  15   4       34.44       46.31     16.39 o
  -5  15   4      417.47      436.14     25.89 o
  -4  15   4      679.69      727.12     29.48 o
  -3  15   4      544.12      637.86     29.33 o
  -2  15   4       91.07      117.77     18.86 o
  -1  15   4       17.95       -6.36     32.77 o
   0  15   4      343.79      424.40     47.14 o
   1  15   4      328.62      300.34     24.17 o
   2  15   4       19.27       -6.58     32.92 o
   3  15   4        1.56      -36.59     36.59 o
   4  15   4      126.61      103.85     20.35 o
   5  15   4      105.99       38.76     40.33 o
   6  15   4        9.53       29.11     32.55 o
   7  15   4        8.71       -7.41     36.06 o
   8  15   4        1.59       -7.63     35.91 o
   9  15   4       40.42       68.99     18.03 o
  10  15   4      145.17      144.63     23.72 o
  11  15   4       76.92       95.02     21.77 o
  12  15   4        0.15       39.43     40.85 o
  13  15   4       53.59       50.73     21.47 o
 -14  16   4        2.61       -9.05     38.01 o
 -13  16   4        0.15       21.92     38.53 o
 -12  16   4       13.42        0.00     39.28 o
 -11  16   4       14.26        4.12     39.13 o
 -10  16   4       58.03       73.33     19.53 o
  -9  16   4       79.48       58.88     20.28 o
  -8  16   4       10.31       -4.79     18.03 o
  -7  16   4       11.15       16.09     19.53 o
  -6  16   4       49.16       74.75     18.11 o
  -5  16   4       26.64      -40.63     40.63 o
  -4  16   4        5.63        3.59     32.92 o
  -3  16   4      244.86      253.20     23.42 o
  -2  16   4      597.72      624.84     30.60 o
  -1  16   4      406.76      469.36     27.38 o
   0  16   4      231.48      214.08     17.01 o
   1  16   4       64.74       92.26     18.63 o
   2  16   4       25.57       28.81     32.17 o
   3  16   4       31.19       58.29     17.21 o
   4  16   4        4.43       11.15     34.57 o
   5  16   4        6.48      -26.71     42.65 o
   6  16   4        4.08       31.50     35.24 o
   7  16   4       20.30       24.09     36.81 o
   8  16   4        0.11       12.35     38.46 o
   9  16   4       33.88        8.45     52.00 o
  10  16   4       71.72       68.24     21.10 o
  11  16   4      111.27      112.01     23.19 o
 -12  17   4        3.59       -4.56     36.96 o
 -11  17   4       42.75       58.29     21.70 o
 -10  17   4      103.37       75.57     24.02 o
  -9  17   4       52.47       38.08     42.12 o
  -8  17   4        0.01      -29.18     38.01 o
  -7  17   4       14.49      -16.39     39.36 o
  -6  17   4        0.01      -43.70     43.70 o
  -5  17   4       47.94       39.66     40.78 o
  -4  17   4       33.23       -3.89     39.06 o
  -3  17   4       17.72        3.82     39.13 o
  -2  17   4       85.78      133.48     19.83 o
  -1  17   4       15.69       45.34     17.66 o
   0  17   4       11.88       -8.12     26.13 o
   1  17   4       37.62       49.61     19.45 o
   2  17   4      128.58      159.07     23.05 o
   3  17   4      333.74      323.61     26.79 o
   4  17   4      170.04      234.49     23.42 o
   5  17   4        0.54      -36.36     36.36 o
   6  17   4       45.80       21.25     43.92 o
   7  17   4       44.28       12.94     35.84 o
   8  17   4       14.55       -4.41     41.68 o
  -7  18   4        5.82       22.07     37.19 o
  -6  18   4        3.65      -26.19     37.04 o
  -5  18   4        3.34       25.66     18.11 o
  -4  18   4       22.95      -25.14     37.04 o
  -3  18   4       83.93       72.80     22.00 o
  -2  18   4      133.55      193.04     24.09 o
  -1  18   4       30.73       20.88     38.01 o
   0  18   4       47.18       89.04     36.06 o
   1  18   4       71.04       33.60     44.07 o
   2  18   4        0.07      -36.21     36.21 o
   3  18   4       30.23       35.02     20.73 o
   4  18   4      104.21      162.66     22.00 o
 -27   1   5       19.40       42.42     21.62 o
 -26   1   5       15.49      -21.77     42.87 o
 -25   1   5        0.10       11.30     18.11 o
 -24   1   5       62.39       63.75     18.63 o
 -23   1   5       24.12       18.11     30.60 o
 -22   1   5        0.91        6.73     16.69 o
 -21   1   5       49.83       50.73     17.51 o
 -20   1   5      216.64      201.42     19.23 o
 -19   1   5       98.30      109.69     16.61 o
 -18   1   5       15.97       11.90     13.32 o
 -17   1   5       48.50       57.54     13.69 o
 -16   1   5      400.26      412.64     19.68 o
 -15   1   5      866.82      796.71     24.47 o
 -14   1   5      204.45      224.92     15.56 o
 -13   1   5      365.66      371.27     16.76 o
 -12   1   5      160.16      209.73     13.17 o
 -11   1   5      480.99      527.79     16.69 o
 -10   1   5       38.17       26.94      9.50 o
  -9   1   5      563.12      647.73     16.46 o
  -8   1   5      976.98      940.81     18.41 o
  -7   1   5      483.94      430.60     12.87 o
  -6   1   5     8339.80     8574.01     81.11 o
  -5   1   5     8795.76     9038.88     80.36 o
  -4   1   5     1083.68     1169.84     17.06 o
  -3   1   5       28.77       33.97      6.43 o
  -2   1   5     4904.72     5082.66     51.48 o
  -1   1   5     6973.01     7350.59     68.99 o
   0   1   5     5798.71     6368.35     80.10 o
   1   1   5      406.64      428.21     11.67 o
   2   1   5     4083.28     3951.43     41.30 o
   3   1   5       98.27       44.97      7.71 o
   4   1   5      397.33      433.44     13.24 o
   5   1   5       17.61       21.32      7.71 o
   6   1   5        0.94       10.55     14.59 o
   7   1   5      296.40      288.21     13.92 o
   8   1   5       90.69      118.52     11.22 o
   9   1   5     2679.52     2683.49     36.06 o
  10   1   5     1134.62     1116.20     26.49 o
  11   1   5      134.69      139.02     13.69 o
  12   1   5        9.24       12.87     21.70 o
  13   1   5       60.70       68.24     12.87 o
  14   1   5       65.46       73.70     13.39 o
  15   1   5       60.07       66.82     15.19 o
  16   1   5       52.96       83.73     15.49 o
  17   1   5      321.50      365.28     23.49 o
  18   1   5      151.85      176.73     20.95 o
  19   1   5        5.99       10.92     37.19 o
  20   1   5       35.66       -3.89     39.95 o
  21   1   5       19.82       12.42     42.27 o
  22   1   5        0.30      -21.77     40.18 o
  23   1   5       20.54       39.28     21.10 o
 -27   2   5       15.06        0.00     39.21 o
 -26   2   5      107.23      144.63     22.45 o
 -25   2   5      131.09       90.09     24.92 o
 -24   2   5       95.62      101.31     20.95 o
 -23   2   5       27.06        1.80     18.93 o
 -22   2   5       35.96      -23.87     41.60 o
 -21   2   5       30.77       -3.22     39.13 o
 -20   2   5       84.83       67.04     16.54 o
 -19   2   5       36.13       13.92     31.80 o
 -18   2   5       75.20       86.57     15.04 o
 -17   2   5      461.58      486.27     21.10 o
 -16   2   5      178.39      191.77     15.64 o
 -15   2   5      659.01      654.09     22.30 o
 -14   2   5        0.00       20.50     22.75 o
 -13   2   5      340.89      387.05     16.76 o
 -12   2   5        3.80        2.84     10.10 o
 -11   2   5       83.39       77.81     10.70 o
 -10   2   5      514.45      541.26     16.31 o
  -9   2   5      621.62      644.89     16.31 o
  -8   2   5      180.49      244.59     11.22 o
  -7   2   5      387.98      474.82     13.62 o
  -6   2   5      263.18      216.01     10.18 o
  -5   2   5      350.95      361.84     11.45 o
  -4   2   5     1251.42     1592.66     20.43 o
  -3   2   5        0.74       -7.11     12.79 o
  -2   2   5      510.08      537.37     12.35 o
  -1   2   5      105.95      122.03      7.86 o
   0   2   5     2585.47     2759.88     21.81 o
   1   2   5      451.28      357.42     11.00 o
   2   2   5      773.10      841.22     16.09 o
   3   2   5      640.01      768.72     16.16 o
   4   2   5     2985.88     3125.62     31.28 o
   5   2   5     1796.70     1862.70     25.96 o
   6   2   5     1354.95     1346.05     23.27 o
   7   2   5      109.42      112.83     10.77 o
   8   2   5      976.61      898.09     22.07 o
   9   2   5       22.16       28.96     10.62 o
  10   2   5        0.31        1.87     19.68 o
  11   2   5      557.99      517.24     20.28 o
  12   2   5        1.87       17.06     10.55 o
  13   2   5        0.58       -2.99     12.27 o
  14   2   5       26.42       22.75     28.06 o
  15   2   5        2.40        0.00     26.19 o
  16   2   5       17.63       31.95     13.84 o
  17   2   5      284.71      269.73     21.92 o
  18   2   5      350.54      367.08     23.94 o
  19   2   5       74.64       80.66     18.86 o
  20   2   5       44.81       35.17     19.60 o
  21   2   5        1.73        9.35     19.00 o
  22   2   5       17.32       43.85     45.12 o
  23   2   5       16.50      -27.91     42.65 o
 -27   3   5       32.91       30.30     23.79 o
 -26   3   5       21.44        4.41     39.43 o
 -25   3   5       19.40       20.95     38.08 o
 -24   3   5       12.62        7.93     18.93 o
 -23   3   5       51.71       80.88     18.71 o
 -22   3   5      296.05      308.57     24.69 o
 -21   3   5      186.71      213.54     20.80 o
 -20   3   5       53.06       -3.07     33.97 o
 -19   3   5       41.53       16.98     29.48 o
 -18   3   5       19.19       18.26     27.91 o
 -17   3   5       24.80      -24.17     26.71 o
 -16   3   5        5.24      -22.67     27.91 o
 -15   3   5      167.54      167.68     15.56 o
 -14   3   5      718.31      738.94     23.05 o
 -13   3   5     3183.55     3110.05     40.33 o
 -12   3   5     1039.11     1098.16     24.32 o
 -11   3   5     1555.01     1578.00     27.31 o
 -10   3   5       67.86       88.59     10.33 o
  -9   3   5      470.79      426.86     14.74 o
  -8   3   5      252.14      245.04     11.22 o
  -7   3   5      237.78      230.53     11.00 o
  -6   3   5     4518.79     4548.73     44.67 o
  -5   3   5     8575.77     9345.58     87.39 o
  -4   3   5     1865.47     1693.30     21.77 o
  -3   3   5       13.07        8.68     12.12 o
  -2   3   5      357.09      453.20     12.27 o
  -1   3   5       31.77       46.02      7.33 o
   0   3   5      264.24      272.50      7.25 o
   1   3   5      423.03      435.91     12.27 o
   2   3   5      368.41      400.52     12.42 o
   3   3   5     1573.99     1646.53     23.05 o
   4   3   5     1876.08     1947.99     26.04 o
   5   3   5     1060.26     1071.15     20.88 o
   6   3   5      140.08      170.44     11.15 o
   7   3   5      173.91      176.06     12.64 o
   8   3   5     2792.34     2737.74     36.89 o
   9   3   5     1880.81     1877.29     31.95 o
  10   3   5      609.49      614.29     20.43 o
  11   3   5      104.78      125.78     12.87 o
  12   3   5      311.04      308.49     18.41 o
  13   3   5      367.88      347.10     19.60 o
  14   3   5      235.95      250.28     18.63 o
  15   3   5       48.40       45.04     15.19 o
  16   3   5       88.30       90.01     17.73 o
  17   3   5      128.57      121.14     19.08 o
  18   3   5       29.51       -6.88     36.36 o
  19   3   5       56.48       70.71     19.15 o
  20   3   5       20.02       11.90     38.16 o
  21   3   5        4.60      -38.61     38.61 o
  22   3   5        8.49       17.73     33.74 o
  23   3   5        6.94       -9.43     41.00 o
 -27   4   5        2.17       23.64     39.88 o
 -26   4   5        0.53      -13.47     41.98 o
 -25   4   5       13.48       12.79     42.35 o
 -24   4   5       19.38       24.17     39.43 o
 -23   4   5        5.79       55.97     17.06 o
 -22   4   5        6.39      -21.25     37.86 o
 -21   4   5       48.14       71.75     18.11 o
 -20   4   5      176.04      181.59     19.23 o
 -19   4   5      334.85      338.12     22.07 o
 -18   4   5      221.30      235.39     18.48 o
 -17   4   5       74.93       78.34     14.96 o
 -16   4   5      278.37      286.87     18.41 o
 -15   4   5     1095.89     1041.82     28.21 o
 -14   4   5       63.80       73.62     12.64 o
 -13   4   5       14.92       18.78     25.44 o
 -12   4   5     1043.04      991.69     24.39 o
 -11   4   5     5458.14     5347.16     51.55 o
 -10   4   5     2206.96     2186.82     31.13 o
  -9   4   5     1037.28     1026.78     21.55 o
  -8   4   5       97.89       91.58      9.43 o
  -7   4   5     1002.24     1070.25     20.20 o
  -6   4   5      284.25      274.37     11.45 o
  -5   4   5     1022.73     1150.24     19.75 o
  -4   4   5       18.57       33.30      7.48 o
  -3   4   5     1246.72     1248.18     19.83 o
  -2   4   5     1305.82     1474.59     21.10 o
  -1   4   5      462.15      543.13     13.77 o
   0   4   5      681.48      678.10     27.98 o
   1   4   5     1499.68     1555.63     22.30 o
   2   4   5     2923.83     2962.80     30.75 o
   3   4   5     3306.75     3225.73     32.92 o
   4   4   5     1510.21     1498.01     23.94 o
   5   4   5      575.69      552.79     16.61 o
   6   4   5       63.91       87.02     10.25 o
   7   4   5     1024.72      986.60     22.75 o
   8   4   5     3147.33     3085.14     39.51 o
   9   4   5      890.81      812.49     23.19 o
  10   4   5     1157.58     1144.40     27.68 o
  11   4   5     1070.63     1075.94     28.21 o
  12   4   5      547.08      597.01     22.15 o
  13   4   5       93.76       77.59     15.26 o
  14   4   5       42.96       16.31     28.21 o
  15   4   5       45.49       28.96     30.68 o
  16   4   5       40.35       24.02     15.94 o
  17   4   5        7.07       -3.29     37.19 o
  18   4   5      143.61      152.86     20.43 o
  19   4   5      184.10      161.47     23.19 o
  20   4   5       21.33       14.14     19.53 o
  21   4   5        7.12       35.32     19.00 o
  22   4   5       18.10      -42.50     42.50 o
 -26   5   5        0.05       47.06     19.83 o
 -25   5   5        3.86      -13.02     45.79 o
 -24   5   5       14.84       41.15     18.63 o
 -23   5   5       15.33      -31.13     43.32 o
 -22   5   5        0.00       13.69     17.51 o
 -21   5   5       29.44       -3.44     35.54 o
 -20   5   5      228.59      236.59     22.07 o
 -19   5   5      283.95      321.66     22.52 o
 -18   5   5      136.46      155.41     18.03 o
 -17   5   5      361.92      351.14     20.35 o
 -16   5   5      277.68      275.57     18.78 o
 -15   5   5      488.63      464.27     21.10 o
 -14   5   5      110.69      106.25     13.99 o
 -13   5   5      379.89      393.71     17.96 o
 -12   5   5        0.17       18.41     20.95 o
 -11   5   5       19.19        3.44     21.77 o
 -10   5   5       29.82       31.13     10.33 o
  -9   5   5      709.24      782.86     19.98 o
  -8   5   5     1931.05     2015.48     29.18 o
  -7   5   5     2993.47     3234.71     35.02 o
  -6   5   5      507.86      515.45     15.79 o
  -5   5   5        7.81        2.84      8.31 o
  -4   5   5      157.17      152.64      9.95 o
  -3   5   5      763.87      896.52     18.03 o
  -2   5   5      823.98      856.26     17.58 o
  -1   5   5      222.90      265.69     11.45 o
   0   5   5       13.06       33.71      5.23 o
   1   5   5      654.64      638.61     16.46 o
   2   5   5     1475.73     1391.62     22.75 o
   3   5   5     1464.68     1449.08     24.17 o
   4   5   5     2397.28     2147.32     29.48 o
   5   5   5     1196.74     1097.12     23.05 o
   6   5   5      276.13      241.97     14.14 o
   7   5   5      209.21      207.11     13.77 o
   8   5   5     1155.38     1051.18     25.14 o
   9   5   5        0.21       19.90     21.02 o
  10   5   5       36.46       28.43     11.75 o
  11   5   5       92.86       79.91     13.32 o
  12   5   5        0.84       19.30     20.73 o
  13   5   5        3.08      -10.40     25.74 o
  14   5   5       40.20       30.23     14.74 o
  15   5   5       14.12       20.95     15.11 o
  16   5   5      109.00       95.17     18.26 o
  17   5   5       31.48       -6.88     39.06 o
  18   5   5        1.53       -7.26     32.85 o
  19   5   5       17.03        5.91     19.30 o
  20   5   5       66.69       24.77     44.07 o
  21   5   5        0.04      -26.26     41.45 o
  22   5   5        1.18        4.56     39.21 o
 -26   6   5      158.69      148.97     26.79 o
 -25   6   5      170.81      124.73     25.96 o
 -24   6   5       36.96       58.14     21.70 o
 -23   6   5       17.81      -24.09     39.28 o
 -22   6   5       77.53       85.30     20.80 o
 -21   6   5       77.96      127.27     20.35 o
 -20   6   5        3.32       13.39     30.23 o
 -19   6   5      115.11      139.17     18.71 o
 -18   6   5      147.21      141.04     18.71 o
 -17   6   5      151.52      196.93     18.26 o
 -16   6   5       32.62       36.66     14.07 o
 -15   6   5        2.65       19.45     12.35 o
 -14   6   5      164.41      143.21     15.19 o
 -13   6   5      124.58      117.47     13.99 o
 -12   6   5     2089.71     2146.64     35.91 o
 -11   6   5     1265.87     1247.81     27.68 o
 -10   6   5      293.64      285.07     15.19 o
  -9   6   5      164.08      138.65     12.94 o
  -8   6   5      519.10      549.57     17.51 o
  -7   6   5       77.68       79.76      9.65 o
  -6   6   5      144.07      149.57     11.22 o
  -5   6   5     3265.20     3375.67     36.66 o
  -4   6   5     4900.20     4897.03     49.01 o
  -3   6   5     1616.69     1561.24     24.92 o
  -2   6   5        6.00      -14.59     17.21 o
  -1   6   5      497.73      558.55     15.41 o
   0   6   5       12.23       10.59     11.79 o
   1   6   5      509.91      551.06     16.31 o
   2   6   5      123.43      131.01     10.33 o
   3   6   5      764.44      745.90     19.68 o
   4   6   5     3442.94     3444.66     38.76 o
   5   6   5     2239.26     2153.53     32.25 o
   6   6   5     1951.69     1818.18     30.75 o
   7   6   5      210.80      211.07     13.99 o
   8   6   5       15.34      -13.84     22.60 o
   9   6   5        9.24        8.45     11.15 o
  10   6   5       39.27       50.13     10.85 o
  11   6   5      268.39      280.81     18.03 o
  12   6   5       92.17       85.52     15.41 o
  13   6   5       12.58      -24.54     30.90 o
  14   6   5      108.39      140.22     17.36 o
  15   6   5       17.57       20.43     15.94 o
  16   6   5      138.14      167.68     19.38 o
  17   6   5      154.88      172.76     20.73 o
  18   6   5      472.31      488.21     29.63 o
  19   6   5      337.60      363.26     27.38 o
  20   6   5        6.97      -21.17     34.64 o
  21   6   5       32.56       31.35     44.15 o
  22   6   5       33.40       -4.71     43.02 o
 -25   7   5        9.91      -41.23     48.26 o
 -24   7   5       31.46       54.55     20.20 o
 -23   7   5       33.19       22.82     21.32 o
 -22   7   5        0.05       34.42     18.03 o
 -21   7   5       17.79       42.12     18.48 o
 -20   7   5       77.85       96.67     19.00 o
 -19   7   5        0.01       12.50     16.46 o
 -18   7   5       16.40      -21.47     32.62 o
 -17   7   5       45.02       29.03     31.50 o
 -16   7   5        0.16        5.46     24.32 o
 -15   7   5        3.10       -7.71     28.66 o
 -14   7   5      141.46      182.87     16.31 o
 -13   7   5       99.05      102.06     14.07 o
 -12   7   5      104.11       76.62     14.07 o
 -11   7   5      184.59      195.06     14.74 o
 -10   7   5      134.86      117.62     13.77 o
  -9   7   5       40.96       46.76     12.35 o
  -8   7   5       50.71       68.01     11.30 o
  -7   7   5      870.38      945.08     23.12 o
  -6   7   5       42.43       47.59     10.62 o
  -5   7   5      128.11       99.21     11.60 o
  -4   7   5      148.10      163.49     12.35 o
  -3   7   5     2382.14     2588.84     33.60 o
  -2   7   5     3741.34     3965.57     40.70 o
  -1   7   5     1310.90     1401.57     25.29 o
   0   7   5      610.14      605.10     26.67 o
   1   7   5      206.63      192.89     12.05 o
   2   7   5        0.45       -6.36     18.78 o
   3   7   5       88.95       88.96     11.90 o
   4   7   5       23.83       28.66      9.65 o
   5   7   5       13.47       -3.59     23.34 o
   6   7   5      295.28      247.59     15.79 o
   7   7   5      137.74      122.63     12.94 o
   8   7   5      313.33      272.35     16.54 o
   9   7   5      113.67      108.04     13.77 o
  10   7   5        7.56       21.32     22.90 o
  11   7   5        0.12      -12.94     12.94 o
  12   7   5       39.33       53.50     13.54 o
  13   7   5        5.07      -31.87     31.87 o
  14   7   5        0.00       -9.20     28.73 o
  15   7   5       34.49        9.88     33.67 o
  16   7   5        5.60      -24.24     33.74 o
  17   7   5        0.08       11.07     36.66 o
  18   7   5       14.10       31.05     18.63 o
  19   7   5        1.16       -8.38     33.52 o
  20   7   5       35.03       39.28     44.74 o
  21   7   5       26.63       23.05     47.59 o
 -25   8   5       29.16       42.50     21.85 o
 -24   8   5        3.09       27.09     39.81 o
 -23   8   5        8.13      -43.02     43.02 o
 -22   8   5        1.91       32.70     12.12 o
 -21   8   5       13.72       -3.82     38.46 o
 -20   8   5       71.03       36.29     39.43 o
 -19   8   5       33.32       17.51     38.16 o
 -18   8   5      120.93      132.58     18.48 o
 -17   8   5       70.47       98.91     17.36 o
 -16   8   5        7.32      -33.82     33.82 o
 -15   8   5        0.07      -13.77     27.09 o
 -14   8   5        1.19       18.11     24.69 o
 -13   8   5      262.39      256.04     18.03 o
 -12   8   5      578.02      546.13     22.52 o
 -11   8   5      706.06      672.05     23.34 o
 -10   8   5      874.99      811.59     24.62 o
  -9   8   5        5.85      -22.00     22.00 o
  -8   8   5        0.51       17.13     21.10 o
  -7   8   5      194.47      200.82     15.11 o
  -6   8   5      502.41      556.75     19.15 o
  -5   8   5      462.83      412.72     17.21 o
  -4   8   5     2272.07     2396.70     34.34 o
  -3   8   5      778.69      772.09     21.25 o
  -2   8   5     1155.01     1243.77     25.59 o
  -1   8   5      425.98      442.72     17.13 o
   0   8   5       57.42       57.06      8.04 o
   1   8   5      520.71      479.01     18.03 o
   2   8   5      254.19      237.71     14.89 o
   3   8   5     4778.14     4579.86     48.04 o
   4   8   5     3308.11     3249.75     42.20 o
   5   8   5      362.86      363.19     17.88 o
   6   8   5       20.85        4.12     23.79 o
   7   8   5      253.71      214.66     15.64 o
   8   8   5       94.20       72.80     13.62 o
   9   8   5        6.83        6.66     12.35 o
  10   8   5      456.63      445.19     22.15 o
  11   8   5      664.04      666.66     25.36 o
  12   8   5       64.20       50.36     16.01 o
  13   8   5       30.38       33.15     15.94 o
  14   8   5       63.17       64.05     17.58 o
  15   8   5       37.40       26.71     17.66 o
  16   8   5      172.79      180.92     22.60 o
  17   8   5      151.30      160.19     21.25 o
  18   8   5      130.49      158.47     21.32 o
  19   8   5      165.61      134.75     23.64 o
  20   8   5        9.24       31.35     39.88 o
 -24   9   5       60.08       32.70     47.36 o
 -23   9   5        1.16       40.25     41.68 o
 -22   9   5        2.62      -42.42     42.42 o
 -21   9   5        3.65      -16.01     46.31 o
 -20   9   5       96.25       94.28     21.85 o
 -19   9   5       39.78       47.66     19.75 o
 -18   9   5        2.09       30.75     17.66 o
 -17   9   5      126.42      137.37     20.05 o
 -16   9   5      176.72      196.93     19.30 o
 -15   9   5      137.13      134.53     17.66 o
 -14   9   5      101.92      115.00     17.28 o
 -13   9   5       39.82        8.45     15.11 o
 -12   9   5      145.74      118.22     16.39 o
 -11   9   5       23.30       41.45     13.39 o
 -10   9   5       37.31       22.52     27.38 o
  -9   9   5      198.18      234.94     17.06 o
  -8   9   5        3.29      -21.02     24.84 o
  -7   9   5      522.38      456.26     19.75 o
  -6   9   5      940.09      882.08     24.47 o
  -5   9   5     1466.59     1435.54     29.26 o
  -4   9   5      738.99      668.46     21.47 o
  -3   9   5      412.43      426.93     17.73 o
  -2   9   5     2640.37     2629.02     38.08 o
  -1   9   5     1507.20     1582.04     29.70 o
   0   9   5        4.15       13.11     12.16 o
   1   9   5      364.78      361.24     17.43 o
   2   9   5       32.25       27.61     11.30 o
   3   9   5      313.27      262.85     16.46 o
   4   9   5      232.87      219.08     15.71 o
   5   9   5      858.08      778.15     24.54 o
   6   9   5      676.31      661.65     23.49 o
   7   9   5        7.79      -14.07     20.73 o
   8   9   5      399.59      337.00     20.65 o
   9   9   5        6.98       13.02     26.94 o
  10   9   5        4.64      -28.13     28.13 o
  11   9   5        4.78       -5.76     30.45 o
  12   9   5       72.57       74.22     16.24 o
  13   9   5        9.06        0.00     31.28 o
  14   9   5        8.12      -23.87     31.13 o
  15   9   5       92.02      118.89     19.83 o
  16   9   5       14.06       38.16     18.03 o
  17   9   5        4.22       14.14     18.71 o
  18   9   5        0.11      -40.55     40.55 o
  19   9   5       27.57       22.45     42.42 o
  20   9   5       91.69       82.30     21.77 o
 -23  10   5       24.56       65.10     21.55 o
 -22  10   5      146.11      142.61     24.92 o
 -21  10   5       77.10       29.33     52.60 o
 -20  10   5       72.18        0.00     42.80 o
 -19  10   5      136.04      135.50     21.92 o
 -18  10   5        7.38      -38.08     38.08 o
 -17  10   5        4.20       19.15     15.79 o
 -16  10   5        0.96      -26.41     37.64 o
 -15  10   5      103.98      147.10     19.38 o
 -14  10   5        6.85        0.75     15.19 o
 -13  10   5       96.37       98.09     16.16 o
 -12  10   5      373.09      387.65     22.45 o
 -11  10   5      715.62      701.23     26.19 o
 -10  10   5      988.18      944.48     28.66 o
  -9  10   5      937.54      933.70     28.28 o
  -8  10   5      347.36      335.35     19.30 o
  -7  10   5      108.67      100.93     14.37 o
  -6  10   5      169.27      143.13     14.37 o
  -5  10   5       14.99       12.72     22.00 o
  -4  10   5       66.52       64.42     12.35 o
  -3  10   5       36.55       47.51     11.37 o
  -2  10   5       65.83       81.56     12.27 o
  -1  10   5      185.43      213.62     15.11 o
   0  10   5        0.99       -5.53     10.20 o
   1  10   5      465.12      543.06     20.80 o
   2  10   5     1345.12     1353.01     30.83 o
   3  10   5       99.21       94.28     14.67 o
   4  10   5        4.02        3.37     11.67 o
   5  10   5       25.08       31.65     12.42 o
   6  10   5        0.52       21.40     10.85 o
   7  10   5        2.30      -28.66     28.66 o
   8  10   5      165.03      120.76     18.56 o
   9  10   5      473.93      457.09     24.69 o
  10  10   5      599.62      649.46     26.26 o
  11  10   5      405.70      400.52     24.32 o
  12  10   5      139.12      122.41     19.90 o
  13  10   5      288.95      312.23     23.42 o
  14  10   5      125.20      109.39     20.58 o
  15  10   5       14.71      -30.45     38.08 o
  16  10   5       15.08       -4.04     40.33 o
  17  10   5       20.50       43.32     19.53 o
  18  10   5        0.04       17.51     39.66 o
  19  10   5       53.21        0.00     45.79 o
 -22  11   5       25.86       -9.28     43.70 o
 -21  11   5        0.25       35.24     18.93 o
 -20  11   5       12.46        4.19     32.92 o
 -19  11   5       78.74        8.16     49.46 o
 -18  11   5      129.98      145.75     22.45 o
 -17  11   5      165.86      171.34     24.54 o
 -16  11   5      226.46      245.04     23.27 o
 -15  11   5        9.52        7.56     17.96 o
 -14  11   5      408.83      360.34     25.22 o
 -13  11   5      257.52      284.92     21.55 o
 -12  11   5      171.46      175.68     20.20 o
 -11  11   5        0.03      -27.91     28.51 o
 -10  11   5      247.95      245.94     19.75 o
  -9  11   5       90.77       67.94     15.86 o
  -8  11   5        0.24      -22.90     26.04 o
  -7  11   5       25.20       25.81     12.57 o
  -6  11   5       22.53        0.00     23.49 o
  -5  11   5      201.74      166.18     16.83 o
  -4  11   5       75.20      117.99     13.77 o
  -3  11   5       77.93       59.48     13.09 o
  -2  11   5      218.08      198.58     16.31 o
  -1  11   5      129.10      142.46     14.22 o
   0  11   5       50.74       51.96      8.99 o
   1  11   5        5.59        0.00     11.22 o
   2  11   5        6.49       11.82     23.05 o
   3  11   5       75.78       74.37     13.69 o
   4  11   5      106.23      103.03     15.56 o
   5  11   5      544.82      475.57     22.90 o
   6  11   5       93.85       86.05     15.34 o
   7  11   5       21.84       16.69     31.87 o
   8  11   5      664.60      625.96     27.31 o
   9  11   5      911.60      883.57     31.20 o
  10  11   5      154.17      164.91     19.68 o
  11  11   5        3.85        3.29     32.40 o
  12  11   5      123.07      138.65     20.43 o
  13  11   5      358.17      378.38     25.36 o
  14  11   5      226.64      208.01     25.22 o
  15  11   5      102.11      114.55     20.73 o
  16  11   5        5.76       29.55     37.56 o
  17  11   5       41.08       53.20     21.40 o
  18  11   5       19.02       22.90     20.28 o
 -21  12   5       81.48       72.65     23.87 o
 -20  12   5        4.30       13.32     41.45 o
 -19  12   5       14.66       34.64     20.43 o
 -18  12   5        2.02      -36.66     44.00 o
 -17  12   5      104.60       31.57     48.63 o
 -16  12   5      657.39      556.00     32.92 o
 -15  12   5      620.48      576.65     31.13 o
 -14  12   5      543.09      520.31     30.15 o
 -13  12   5      256.17      284.70     23.57 o
 -12  12   5       76.54       66.14     19.00 o
 -11  12   5      135.77      123.83     17.66 o
 -10  12   5        2.01       33.74     13.54 o
  -9  12   5       67.63       60.08     14.52 o
  -8  12   5      141.28      186.91     18.48 o
  -7  12   5      280.50      242.57     20.95 o
  -6  12   5      349.52      341.94     19.75 o
  -5  12   5      396.21      422.60     22.37 o
  -4  12   5      831.76      906.84     28.43 o
  -3  12   5      534.99      590.94     24.09 o
  -2  12   5      113.44      118.97     15.94 o
  -1  12   5       85.92       65.47     15.34 o
   0  12   5        1.39      -14.61     18.30 o
   1  12   5       13.98        0.00     25.44 o
   2  12   5        3.46       -7.86     28.21 o
   3  12   5       51.82       55.37     14.29 o
   4  12   5      257.87      219.15     19.38 o
   5  12   5      555.88      566.40     24.47 o
   6  12   5      606.75      589.52     26.79 o
   7  12   5      434.17      479.61     25.66 o
   8  12   5      189.22      204.04     20.35 o
   9  12   5       38.85       13.09     31.65 o
  10  12   5        6.37      -13.54     32.47 o
  11  12   5       36.45       14.14     34.19 o
  12  12   5        1.94       29.78     35.76 o
  13  12   5       50.88       27.24     18.86 o
  14  12   5      219.14      241.00     23.72 o
  15  12   5      126.32      100.86     22.22 o
  16  12   5      107.61       83.28     24.39 o
  17  12   5      205.37      217.13     29.33 o
 -20  13   5       98.32       73.55     25.81 o
 -19  13   5       74.08       34.27     24.09 o
 -18  13   5       44.30       38.83     40.25 o
 -17  13   5        5.38      -33.60     40.70 o
 -16  13   5        6.59       24.32     39.73 o
 -15  13   5       18.85       34.79     43.92 o
 -14  13   5       31.34      -29.78     39.36 o
 -13  13   5       14.81       28.58     30.75 o
 -12  13   5       50.62       -1.72     18.86 o
 -11  13   5      178.26      188.18     19.90 o
 -10  13   5      106.23      114.40     19.98 o
  -9  13   5        1.70       22.67     15.79 o
  -8  13   5       81.54       67.71     17.58 o
  -7  13   5      289.67      310.06     21.32 o
  -6  13   5      295.74      291.88     21.32 o
  -5  13   5       31.76       22.15     15.56 o
  -4  13   5       16.77       44.59     13.69 o
  -3  13   5       91.08       86.27     16.31 o
  -2  13   5      340.95      361.54     21.77 o
  -1  13   5      278.06      280.73     19.68 o
   0  13   5       15.15       10.06     12.51 o
   1  13   5       50.48       77.52     14.59 o
   2  13   5       68.66       84.55     15.26 o
   3  13   5       30.62      -33.60     33.60 o
   4  13   5       98.92       76.99     16.39 o
   5  13   5       47.50       21.55     16.39 o
   6  13   5       10.74       48.71     15.79 o
   7  13   5       44.97       16.46     37.64 o
   8  13   5       28.40        0.00     35.32 o
   9  13   5        0.02       10.55     36.06 o
  10  13   5        0.17       -3.67     33.15 o
  11  13   5       30.69      -42.42     42.42 o
  12  13   5       29.72       26.86     18.93 o
  13  13   5        1.39       12.42     37.19 o
  14  13   5       35.42       39.88     19.23 o
  15  13   5       47.07       73.92     19.98 o
 -18  14   5        7.31       32.70     43.02 o
 -17  14   5        0.74       35.69     36.81 o
 -16  14   5       24.16       32.40     20.88 o
 -15  14   5       28.64       49.68     20.13 o
 -14  14   5       32.72      -35.99     46.46 o
 -13  14   5        0.18        0.00     40.03 o
 -12  14   5        0.84      -22.45     34.34 o
 -11  14   5       95.12      119.04     19.23 o
 -10  14   5      298.45      280.06     25.44 o
  -9  14   5      476.08      476.77     27.09 o
  -8  14   5      429.56      444.67     27.91 o
  -7  14   5      218.95      181.52     22.22 o
  -6  14   5       54.91       81.78     17.43 o
  -5  14   5        1.15      -30.75     30.75 o
  -4  14   5       32.29       46.69     14.67 o
  -3  14   5       15.96       -6.06     33.00 o
  -2  14   5      108.45      136.33     18.11 o
  -1  14   5      613.91      658.36     27.38 o
   0  14   5      647.45      681.94     32.06 o
   1  14   5      580.66      595.73     27.53 o
   2  14   5      290.41      288.96     23.12 o
   3  14   5        1.72       23.72     15.11 o
   4  14   5       50.18       48.48     17.06 o
   5  14   5       52.16       31.87     18.18 o
   6  14   5       12.28      -10.40     33.45 o
   7  14   5      321.04      301.83     25.07 o
   8  14   5      328.87      333.26     25.81 o
   9  14   5      150.37      157.50     21.40 o
  10  14   5       48.61       64.42     19.15 o
  11  14   5       56.86       29.33     20.13 o
  12  14   5      132.37      150.99     21.77 o
  13  14   5       88.83       39.51     44.97 o
  14  14   5      117.55      120.69     23.64 o
 -16  15   5        3.86        4.56     37.64 o
 -15  15   5       48.50      -13.24     45.27 o
 -14  15   5       25.63       51.55     20.05 o
 -13  15   5        1.66       28.96     36.81 o
 -12  15   5        0.00       31.28     17.88 o
 -11  15   5        4.46      -15.41     39.28 o
 -10  15   5        0.12       18.86     36.74 o
  -9  15   5       12.24        0.00     36.29 o
  -8  15   5        0.60       10.85     35.99 o
  -7  15   5       17.25        3.52     37.11 o
  -6  15   5       19.46        7.86     16.69 o
  -5  15   5        8.58       -3.44     31.20 o
  -4  15   5        6.32        0.00     30.75 o
  -3  15   5        1.10       13.32     25.29 o
  -2  15   5        2.43       16.61     30.23 o
  -1  15   5       57.60       32.85     39.95 o
   0  15   5        3.57       -4.92     22.30 o
   1  15   5       29.43       23.27     29.55 o
   2  15   5        8.16       22.97     15.26 o
   3  15   5       14.51      -10.33     38.31 o
   4  15   5       42.60      -10.55     33.97 o
   5  15   5        4.18       29.18     31.35 o
   6  15   5        1.41       12.20     15.64 o
   7  15   5        2.67       11.52     29.03 o
   8  15   5        4.14       11.90     38.16 o
   9  15   5       11.95       24.47     17.81 o
  10  15   5       33.22        0.00     39.66 o
  11  15   5        0.94      -12.94     40.25 o
  12  15   5        7.13       31.65     35.32 o
 -14  16   5      110.73       90.46     23.64 o
 -13  16   5       27.43      -17.73     45.19 o
 -12  16   5        5.07      -34.72     37.79 o
 -11  16   5       13.20       20.73     34.94 o
 -10  16   5        7.88      -36.66     49.38 o
  -9  16   5        1.74      -35.24     35.24 o
  -8  16   5      122.20       84.40     22.37 o
  -7  16   5      120.52      104.15     21.92 o
  -6  16   5       20.42       -3.82     39.43 o
  -5  16   5        8.78       14.89     31.20 o
  -4  16   5        0.26        3.67     35.99 o
  -3  16   5        3.85      -16.31     17.88 o
  -2  16   5      104.32      108.57     19.45 o
  -1  16   5      274.11      298.69     24.69 o
   0  16   5      237.08      276.71     43.40 o
   1  16   5       26.43       29.48     38.61 o
   2  16   5       12.06       16.69     17.73 o
   3  16   5        2.28       -7.48     35.17 o
   4  16   5       59.37       30.53     42.12 o
   5  16   5       33.44       66.82     17.58 o
   6  16   5       40.55       20.28     40.78 o
   7  16   5      131.73      120.09     24.09 o
   8  16   5      113.73      114.63     22.07 o
   9  16   5        9.47        8.68     38.83 o
  10  16   5        0.16      -22.30     41.08 o
 -11  17   5        7.09        8.90     39.73 o
 -10  17   5        0.79      -44.82     44.82 o
  -9  17   5        1.96       -8.60     40.25 o
  -8  17   5        5.22       27.53     18.03 o
  -7  17   5       21.12       34.42     19.00 o
  -6  17   5       30.06       37.11     42.27 o
  -5  17   5       11.00       32.32     42.35 o
  -4  17   5        4.68        3.97     37.79 o
  -3  17   5      153.40      157.20     23.19 o
  -2  17   5      122.29      129.52     24.02 o
  -1  17   5       61.39       89.86     19.38 o
   0  17   5       45.13       23.67     29.88 o
   1  17   5       24.51       56.86     17.73 o
   2  17   5       76.90       20.05     43.70 o
   3  17   5        0.03       28.36     35.99 o
   4  17   5       17.67        0.00     41.53 o
   5  17   5       34.96       21.17     43.70 o
   6  17   5       45.55       76.17     19.38 o
   7  17   5        8.97       11.07     20.43 o
  -6  18   5       61.42       88.66     23.42 o
  -5  18   5      119.98      122.71     24.47 o
  -4  18   5       28.37       27.68     21.25 o
  -3  18   5        0.46       25.36     37.41 o
  -2  18   5       26.10       12.72     43.32 o
  -1  18   5       20.31        4.26     44.44 o
   0  18   5       21.59        6.67     31.99 o
   1  18   5        7.88       34.34     36.89 o
   2  18   5        3.55       30.08     38.23 o
 -27   0   6       33.17       47.06     21.70 o
 -26   0   6      134.61      163.26     22.97 o
 -25   0   6      138.38      165.73     23.79 o
 -24   0   6       46.21       68.76     20.28 o
 -23   0   6      125.58      107.52     20.88 o
 -22   0   6       12.14       31.43     16.31 o
 -21   0   6       32.35       15.94     32.92 o
 -20   0   6       46.66       23.79     30.30 o
 -19   0   6      129.56      120.91     17.28 o
 -18   0   6      184.15      200.45     17.73 o
 -17   0   6      771.87      741.19     25.96 o
 -16   0   6     1020.39     1005.98     28.13 o
 -15   0   6     7359.76     7323.66     72.05 o
 -14   0   6     4774.57     4626.32     51.25 o
 -13   0   6      274.70      298.39     15.49 o
 -12   0   6       88.41       78.19     11.82 o
 -11   0   6      526.13      515.67     16.76 o
 -10   0   6       44.90       67.12      9.73 o
  -9   0   6      175.77      136.48     11.07 o
  -8   0   6       13.07        8.60     16.54 o
  -7   0   6     2364.33     2281.85     27.46 o
  -6   0   6      227.71      192.82     10.40 o
  -5   0   6     1101.34     1279.68     19.60 o
  -4   0   6     1503.63     1646.09     21.77 o
  -3   0   6      270.46      362.51     11.60 o
  -2   0   6      965.17      879.31     16.24 o
  -1   0   6     1785.51     1873.17     22.82 o
   0   0   6     4014.54     4165.24     29.18 o
   1   0   6       64.31       48.63      7.33 o
   2   0   6     2078.80     2134.75     25.66 o
   3   0   6      509.32      506.62     14.52 o
   4   0   6      120.48       88.07      9.35 o
   5   0   6     5170.25     4879.15     49.68 o
   6   0   6    10468.04    10067.98     98.77 o
   7   0   6     2583.22     2425.36     33.74 o
   8   0   6     1496.64     1474.97     28.21 o
   9   0   6     1306.26     1254.17     27.16 o
  10   0   6        1.36      -22.07     22.07 o
  11   0   6      128.36      123.91     13.92 o
  12   0   6        4.11       11.67     24.77 o
  13   0   6       46.14       40.03     13.32 o
  14   0   6        8.64      -16.09     27.16 o
  15   0   6       88.73       96.15     16.76 o
  16   0   6        9.74       12.57     33.15 o
  17   0   6       60.72       87.99     17.36 o
  18   0   6      153.25      142.09     20.50 o
  19   0   6      165.41      169.85     22.97 o
  20   0   6      272.09      294.05     27.68 o
  21   0   6      169.21      103.63     24.84 o
  22   0   6       19.39       59.18     20.20 o
 -27   1   6       32.25       34.49     21.62 o
 -26   1   6       25.12       38.16     19.98 o
 -25   1   6        1.47      -41.90     41.90 o
 -24   1   6       11.37       -3.89     39.06 o
 -23   1   6       11.44       29.26     33.89 o
 -22   1   6      118.47      136.40     19.68 o
 -21   1   6      101.95       68.16     18.26 o
 -20   1   6       27.15       11.22     15.26 o
 -19   1   6       11.28      -30.30     30.30 o
 -18   1   6      477.52      478.41     23.12 o
 -17   1   6      172.25      142.46     16.98 o
 -16   1   6        5.94        2.24     25.81 o
 -15   1   6      198.70      192.22     16.91 o
 -14   1   6        1.61       21.40     11.45 o
 -13   1   6      350.15      321.06     16.91 o
 -12   1   6      476.99      500.34     17.88 o
 -11   1   6     1436.54     1502.05     26.19 o
 -10   1   6      781.89      778.67     19.60 o
  -9   1   6      854.97      920.16     19.98 o
  -8   1   6      581.02      602.02     16.09 o
  -7   1   6     2642.90     2734.15     29.78 o
  -6   1   6     1140.25     1202.09     19.90 o
  -5   1   6        1.51        7.48     15.49 o
  -4   1   6        0.03       -2.02     12.50 o
  -3   1   6       20.03       29.78      6.96 o
  -2   1   6       31.29       11.97     15.26 o
  -1   1   6        1.01        9.13     14.37 o
   0   1   6      433.20      590.92     10.14 o
   1   1   6     3435.49     3635.30     35.84 o
   2   1   6     1223.50     1377.17     21.25 o
   3   1   6     1313.74     1238.23     21.25 o
   4   1   6     2144.74     2098.91     27.68 o
   5   1   6     4283.30     4326.36     42.65 o
   6   1   6      273.03      299.51     14.29 o
   7   1   6      111.04      106.17     11.52 o
   8   1   6      574.33      576.65     19.45 o
   9   1   6     3184.03     3046.60     40.85 o
  10   1   6      684.06      663.15     22.22 o
  11   1   6      175.51      172.61     15.04 o
  12   1   6      152.66      163.94     15.19 o
  13   1   6      140.87      155.78     16.54 o
  14   1   6      154.05      135.58     16.16 o
  15   1   6       30.65       14.74     31.35 o
  16   1   6      168.83      158.92     20.58 o
  17   1   6       28.81       24.17     17.06 o
  18   1   6        0.34       28.51     30.68 o
  19   1   6       23.51      -40.78     40.78 o
  20   1   6       19.26      -12.27     40.63 o
  21   1   6       18.16       36.89     19.30 o
  22   1   6       82.02       66.14     22.45 o
 -27   2   6        3.64      -21.55     21.55 o
 -26   2   6        0.57        4.41     40.55 o
 -25   2   6        0.62       -4.19     35.09 o
 -24   2   6        4.91      -31.35     39.21 o
 -23   2   6       39.68      -18.48     41.60 o
 -22   2   6       95.05       76.62     20.65 o
 -21   2   6      118.00      141.04     17.88 o
 -20   2   6       93.02       74.07     16.69 o
 -19   2   6      317.89      327.12     21.85 o
 -18   2   6      639.76      632.99     24.69 o
 -17   2   6      431.42      413.62     21.70 o
 -16   2   6      342.32      360.49     19.15 o
 -15   2   6        1.74       21.17     21.77 o
 -14   2   6       27.36        7.78     23.57 o
 -13   2   6      340.23      300.93     16.91 o
 -12   2   6       44.41       47.44     11.60 o
 -11   2   6      157.32      198.73     12.64 o
 -10   2   6     1667.73     1744.33     27.83 o
  -9   2   6     2163.17     2199.54     29.55 o
  -8   2   6     1659.59     1608.45     24.54 o
  -7   2   6      156.10      114.70      9.88 o
  -6   2   6       80.22       90.61      8.75 o
  -5   2   6       84.07      106.02      9.05 o
  -4   2   6        1.56      -14.89     14.89 o
  -3   2   6     1163.42     1148.67     18.86 o
  -2   2   6     1955.44     1879.83     23.34 o
  -1   2   6       81.46       62.63      8.31 o
   0   2   6     2791.41     2808.89     20.21 o
   1   2   6      558.74      566.18     14.29 o
   2   2   6      415.59      433.52     13.39 o
   3   2   6      823.66      791.77     17.81 o
   4   2   6      338.58      341.56     13.47 o
   5   2   6     2146.14     2251.02     30.75 o
   6   2   6      689.10      630.08     18.48 o
   7   2   6        1.51       13.32     20.13 o
   8   2   6     3091.44     2916.34     38.91 o
   9   2   6      421.97      387.80     17.88 o
  10   2   6        1.25       13.99     11.15 o
  11   2   6      489.94      491.66     20.35 o
  12   2   6      526.87      525.48     21.77 o
  13   2   6      758.05      762.74     26.41 o
  14   2   6      558.93      557.13     24.32 o
  15   2   6      146.98      174.34     18.71 o
  16   2   6        3.46       15.94     30.00 o
  17   2   6        9.54       20.20     29.70 o
  18   2   6      118.97      111.48     19.38 o
  19   2   6       42.51       19.38     42.35 o
  20   2   6       16.94       24.69     39.06 o
  21   2   6       82.80       71.08     23.79 o
  22   2   6      157.12      139.99     26.56 o
 -27   3   6        5.18      -43.10     43.10 o
 -26   3   6       14.48      -48.26     48.26 o
 -25   3   6       43.33       29.41     41.38 o
 -24   3   6       85.41      109.17     21.55 o
 -23   3   6       74.08       66.52     19.30 o
 -22   3   6        0.10        0.00     35.32 o
 -21   3   6       72.68       -3.29     37.79 o
 -20   3   6       16.61       36.96     15.41 o
 -19   3   6       41.45       -8.68     30.38 o
 -18   3   6      180.99      170.00     17.81 o
 -17   3   6       28.12       24.77     26.86 o
 -16   3   6      176.85      186.98     16.54 o
 -15   3   6       63.31       77.14     13.17 o
 -14   3   6     1729.22     1729.06     32.32 o
 -13   3   6      580.37      544.85     19.98 o
 -12   3   6     1271.89     1347.55     27.91 o
 -11   3   6     2069.48     2171.79     32.70 o
 -10   3   6     1409.99     1509.98     26.86 o
  -9   3   6       82.85       77.96     10.85 o
  -8   3   6      732.10      733.41     18.48 o
  -7   3   6      441.42      461.50     14.67 o
  -6   3   6      436.38      472.58     14.52 o
  -5   3   6      980.24     1060.53     19.53 o
  -4   3   6       61.94       60.23      7.86 o
  -3   3   6      949.19      915.45     17.73 o
  -2   3   6      226.34      197.98     10.25 o
  -1   3   6      883.88      950.32     17.96 o
   0   3   6      422.05      388.43      9.13 o
   1   3   6       39.71       37.41      7.26 o
   2   3   6      356.96      387.35     13.69 o
   3   3   6      100.52       97.04      8.98 o
   4   3   6       11.23       -5.61     13.92 o
   5   3   6       82.50       73.18     10.10 o
   6   3   6       17.54       -3.22     20.58 o
   7   3   6      464.14      462.18     17.66 o
   8   3   6      484.13      470.33     19.08 o
   9   3   6      332.25      332.88     17.06 o
  10   3   6        0.11      -24.32     24.32 o
  11   3   6      839.75      862.25     26.04 o
  12   3   6      218.26      255.37     17.43 o
  13   3   6        3.38       -2.62     28.13 o
  14   3   6      156.92      158.77     16.54 o
  15   3   6      219.47      216.16     19.83 o
  16   3   6        1.62        7.26     15.19 o
  17   3   6       33.64      -38.53     38.53 o
  18   3   6        0.04      -37.79     37.79 o
  19   3   6       41.15       14.74     20.35 o
  20   3   6       35.56      -20.88     42.35 o
  21   3   6       11.19      -26.56     43.32 o
  22   3   6        0.46      -44.44     44.44 o
 -27   4   6       19.33       24.92     21.85 o
 -26   4   6        6.81       36.14     41.90 o
 -25   4   6       20.04       54.47     19.53 o
 -24   4   6        7.42       24.24     19.83 o
 -23   4   6        7.26      -26.79     39.58 o
 -22   4   6       20.95       14.29     38.83 o
 -21   4   6        0.01       -6.73     33.74 o
 -20   4   6        9.20      -22.15     30.83 o
 -19   4   6      104.88      103.55     17.73 o
 -18   4   6      109.04      106.02     16.91 o
 -17   4   6      189.89      179.12     17.88 o
 -16   4   6       78.10      122.33     15.64 o
 -15   4   6      136.86      154.88     15.64 o
 -14   4   6      747.82      750.54     23.49 o
 -13   4   6      187.23      197.53     14.89 o
 -12   4   6       23.76        1.87     20.73 o
 -11   4   6       70.05       70.33     12.57 o
 -10   4   6      213.95      211.52     13.99 o
  -9   4   6      411.97      432.10     15.86 o
  -8   4   6     1109.10     1137.15     22.67 o
  -7   4   6     1699.24     1677.88     25.81 o
  -6   4   6      200.54      196.11     11.37 o
  -5   4   6       99.83       87.09      9.58 o
  -4   4   6      134.13      140.82      9.95 o
  -3   4   6      543.31      575.76     15.64 o
  -2   4   6     1801.96     1919.11     25.66 o
  -1   4   6     1030.26      982.64     19.15 o
   0   4   6      830.94      795.59     12.40 o
   1   4   6      610.94      617.88     16.54 o
   2   4   6     1097.90     1066.81     20.58 o
   3   4   6     1654.51     1744.93     26.71 o
   4   4   6     1147.93     1173.66     22.97 o
   5   4   6      826.93      847.28     20.88 o
   6   4   6      791.85      769.62     20.65 o
   7   4   6       93.12       70.78     11.60 o
   8   4   6      379.17      377.18     17.51 o
   9   4   6     1017.32      985.86     26.41 o
  10   4   6      166.52      188.93     15.11 o
  11   4   6      218.64      208.45     18.03 o
  12   4   6      150.85      181.07     17.21 o
  13   4   6      179.85      178.82     16.98 o
  14   4   6      102.98       94.80     16.46 o
  15   4   6       29.55       27.91     15.56 o
  16   4   6       12.09       19.83     30.30 o
  17   4   6       62.05       71.68     19.45 o
  18   4   6       35.95       18.63     32.70 o
  19   4   6       94.02      101.53     20.43 o
  20   4   6       93.23      106.10     22.75 o
  21   4   6       42.11       49.38     19.90 o
  22   4   6       13.81        7.03     20.73 o
 -26   5   6       33.64       27.61     51.63 o
 -25   5   6      104.47      106.92     23.05 o
 -24   5   6      159.72      155.26     24.69 o
 -23   5   6       26.37       40.18     18.86 o
 -22   5   6       41.25      -25.74     42.05 o
 -21   5   6        2.40       20.88     35.09 o
 -20   5   6       69.01       16.31     35.62 o
 -19   5   6       70.04       79.16     19.08 o
 -18   5   6      127.56      163.34     17.43 o
 -17   5   6        1.94       21.47     26.64 o
 -16   5   6        7.94      -25.14     27.09 o
 -15   5   6        0.04       14.29     25.36 o
 -14   5   6       20.61       13.32     22.45 o
 -13   5   6      328.51      344.41     18.11 o
 -12   5   6      449.99      501.38     19.98 o
 -11   5   6      349.75      376.21     17.58 o
 -10   5   6      412.86      429.85     16.98 o
  -9   5   6        1.87        1.65     21.70 o
  -8   5   6      406.13      432.25     16.09 o
  -7   5   6      140.31      147.47     11.82 o
  -6   5   6        2.84        2.84     18.78 o
  -5   5   6      161.32      163.86     11.45 o
  -4   5   6      642.55      627.53     17.28 o
  -3   5   6     1257.64     1261.57     22.67 o
  -2   5   6     1814.46     1866.44     26.64 o
  -1   5   6      891.80      913.65     19.68 o
   0   5   6      361.23      343.73      9.65 o
   1   5   6        7.57        5.61     17.28 o
   2   5   6       53.86       63.15      9.43 o
   3   5   6      135.76      136.40     11.22 o
   4   5   6       26.40      -23.19     23.19 o
   5   5   6       32.44        8.53     22.00 o
   6   5   6       90.48       98.17     11.75 o
   7   5   6      171.87      185.78     13.99 o
   8   5   6      980.06      927.72     25.07 o
   9   5   6      519.47      433.74     19.75 o
  10   5   6       11.61      -11.45     24.54 o
  11   5   6      631.81      602.69     23.72 o
  12   5   6      909.50      884.85     28.36 o
  13   5   6      136.85      130.79     17.51 o
  14   5   6        8.79        2.99     27.83 o
  15   5   6      490.47      464.57     26.19 o
  16   5   6      306.39      315.08     23.87 o
  17   5   6        5.28        7.26     17.58 o
  18   5   6       31.10       17.28     20.13 o
  19   5   6       24.17      -20.80     45.72 o
  20   5   6        8.58        0.00     45.04 o
  21   5   6        0.44       27.46     33.60 o
 -26   6   6       49.35       47.06     22.82 o
 -25   6   6       20.31       26.86     34.64 o
 -24   6   6       65.26       38.31     44.82 o
 -23   6   6       64.17       86.87     21.47 o
 -22   6   6        9.77       -7.63     42.57 o
 -21   6   6        7.07        0.00     17.06 o
 -20   6   6       16.34       20.28     33.15 o
 -19   6   6       10.19       33.89     16.54 o
 -18   6   6       18.53       24.54     15.19 o
 -17   6   6       20.65       22.52     25.14 o
 -16   6   6       11.58      -13.84     14.29 o
 -15   6   6        1.72        4.41     13.54 o
 -14   6   6      123.38      133.78     15.56 o
 -13   6   6       75.40      103.18     14.89 o
 -12   6   6      550.84      562.21     21.17 o
 -11   6   6      784.36      767.00     22.67 o
 -10   6   6        5.20      -16.54     21.85 o
  -9   6   6      644.72      653.20     20.73 o
  -8   6   6     1641.02     1708.41     29.70 o
  -7   6   6      172.64      166.25     12.64 o
  -6   6   6     3010.87     2906.31     36.06 o
  -5   6   6     4380.14     4358.39     43.40 o
  -4   6   6     4276.97     4254.91     42.12 o
  -3   6   6     4759.18     4605.00     45.19 o
  -2   6   6      596.90      654.84     18.26 o
  -1   6   6      146.87      119.79     11.82 o
   0   6   6       37.05       38.08      6.69 o
   1   6   6      129.32      121.66     11.52 o
   2   6   6        1.54        0.82      8.98 o
   3   6   6       41.58       57.24     10.48 o
   4   6   6       35.22       40.03     10.70 o
   5   6   6        4.25        5.46     20.28 o
   6   6   6      151.89      160.12     13.62 o
   7   6   6      340.01      389.07     18.03 o
   8   6   6      539.48      552.71     21.40 o
   9   6   6      666.61      611.52     23.42 o
  10   6   6      100.55       77.74     14.96 o
  11   6   6        0.09      -10.33     26.26 o
  12   6   6        9.17       21.77     23.42 o
  13   6   6        7.44       -2.92     14.52 o
  14   6   6       15.41        9.43     30.23 o
  15   6   6      318.88      291.88     24.69 o
  16   6   6      163.39      149.79     21.10 o
  17   6   6      162.30      168.87     22.97 o
  18   6   6      217.13      223.49     25.14 o
  19   6   6       63.62       64.05     22.00 o
  20   6   6       30.88       35.54     38.16 o
  21   6   6        2.37        4.71     39.95 o
 -25   7   6       31.39      -48.86     48.86 o
 -24   7   6       11.65       -8.75     45.12 o
 -23   7   6       11.80       -4.19     44.37 o
 -22   7   6       16.30       13.84     19.45 o
 -21   7   6       33.86        7.41     37.79 o
 -20   7   6        0.02       28.21     39.88 o
 -19   7   6      182.04      226.19     21.92 o
 -18   7   6      266.00      322.18     22.97 o
 -17   7   6      452.90      491.81     25.74 o
 -16   7   6       87.77      113.36     17.06 o
 -15   7   6        8.10       13.24     29.63 o
 -14   7   6        5.37       12.50     27.91 o
 -13   7   6       70.12       84.62     14.59 o
 -12   7   6        0.94      -28.88     28.88 o
 -11   7   6       74.91       73.92     13.17 o
 -10   7   6      208.76      190.42     15.64 o
  -9   7   6     1371.73     1352.11     29.03 o
  -8   7   6       25.47       14.67     22.15 o
  -7   7   6       59.77       79.69     12.05 o
  -6   7   6     1986.11     1788.25     30.53 o
  -5   7   6      847.45      794.39     21.55 o
  -4   7   6     1021.20      923.45     22.37 o
  -3   7   6      528.35      488.89     17.13 o
  -2   7   6        1.27      -11.37     19.75 o
  -1   7   6      305.60      313.73     14.89 o
   0   7   6     1042.70     1049.73     39.62 o
   1   7   6      794.44      785.26     21.25 o
   2   7   6     1641.24     1635.09     29.70 o
   3   7   6      877.21      853.12     22.97 o
   4   7   6      380.48      393.04     17.36 o
   5   7   6      219.70      218.33     15.79 o
   6   7   6        3.89      -18.41     25.81 o
   7   7   6       53.57       47.29     12.05 o
   8   7   6       45.56       56.79     13.02 o
   9   7   6       89.01       82.00     13.92 o
  10   7   6        2.88        5.09     25.29 o
  11   7   6       11.35        5.46     13.32 o
  12   7   6       13.06       25.74     26.71 o
  13   7   6        4.22      -12.20     27.24 o
  14   7   6       15.14       24.62     14.59 o
  15   7   6       11.83       27.91     35.54 o
  16   7   6       35.02       87.02     17.51 o
  17   7   6       37.55       46.69     19.23 o
  18   7   6        1.27      -43.47     43.47 o
  19   7   6        6.88        8.83     34.64 o
  20   7   6       24.09        9.13     43.77 o
 -25   8   6        0.28      -47.36     49.68 o
 -24   8   6       29.00       33.97     21.10 o
 -23   8   6        7.42      -46.99     46.99 o
 -22   8   6       32.85       26.79     20.28 o
 -21   8   6      325.12      290.53     26.79 o
 -20   8   6      370.03      334.75     27.98 o
 -19   8   6       98.66       93.90     21.47 o
 -18   8   6       94.22      124.80     18.03 o
 -17   8   6        1.38       -6.29     15.94 o
 -16   8   6      162.93      174.78     19.60 o
 -15   8   6      170.31      216.24     18.26 o
 -14   8   6       97.42       88.51     16.09 o
 -13   8   6       31.51       22.37     14.44 o
 -12   8   6       57.13       51.33     14.52 o
 -11   8   6      477.35      462.85     20.95 o
 -10   8   6      295.20      289.94     18.03 o
  -9   8   6      118.84      120.99     14.22 o
  -8   8   6      224.74      175.08     14.89 o
  -7   8   6      294.88      243.47     15.56 o
  -6   8   6      791.73      778.75     22.45 o
  -5   8   6     1003.02      978.75     24.62 o
  -4   8   6        5.08        9.05     20.20 o
  -3   8   6      209.60      219.38     14.67 o
  -2   8   6      818.02      883.57     23.05 o
  -1   8   6     1319.87     1288.06     27.38 o
   0   8   6      735.21      820.89     32.14 o
   1   8   6     2607.73     2623.11     37.41 o
   2   8   6     1182.44     1228.65     27.46 o
   3   8   6     1435.64     1391.91     29.78 o
   4   8   6        1.04        2.02     25.89 o
   5   8   6      612.44      607.18     22.30 o
   6   8   6      890.15      856.94     25.89 o
   7   8   6     1254.14     1270.25     30.53 o
   8   8   6       87.20       68.99     14.67 o
   9   8   6       26.19       10.40     25.14 o
  10   8   6       40.87       27.09     27.91 o
  11   8   6      294.01      259.93     21.25 o
  12   8   6      379.16      356.83     23.05 o
  13   8   6       66.80       93.68     16.91 o
  14   8   6        3.12        5.16     16.31 o
  15   8   6       42.43       20.05     19.00 o
  16   8   6      135.83      127.65     22.90 o
  17   8   6       61.84       73.10     20.05 o
  18   8   6        0.14      -25.44     35.91 o
  19   8   6        0.30       27.31     38.61 o
  20   8   6        0.10       22.22     18.56 o
 -24   9   6       51.93        4.71     48.93 o
 -23   9   6       23.97       31.50     42.87 o
 -22   9   6       45.04       48.34     19.98 o
 -21   9   6       83.81       91.88     21.17 o
 -20   9   6       11.36      -23.12     38.91 o
 -19   9   6        0.00       14.89     38.23 o
 -18   9   6       79.20       67.64     20.80 o
 -17   9   6      188.48      218.78     22.97 o
 -16   9   6        5.87        6.29     33.97 o
 -15   9   6       12.91      -15.04     35.47 o
 -14   9   6       96.97       28.43     36.66 o
 -13   9   6      478.85      520.16     24.09 o
 -12   9   6      718.55      712.53     26.49 o
 -11   9   6      414.15      422.07     20.80 o
 -10   9   6        4.33        4.71     24.54 o
  -9   9   6       42.72       42.65     13.47 o
  -8   9   6       80.20       92.48     13.47 o
  -7   9   6        0.02        4.26     21.70 o
  -6   9   6       27.76       27.91     11.60 o
  -5   9   6      162.40      151.51     13.69 o
  -4   9   6       21.97       -3.97     22.15 o
  -3   9   6      149.51      136.48     13.69 o
  -2   9   6       70.64       85.75     13.02 o
  -1   9   6     1346.74     1482.90     29.55 o
   0   9   6      678.45      661.46     32.02 o
   1   9   6      367.00      363.64     17.88 o
   2   9   6      245.53      231.65     16.24 o
   3   9   6       38.76       32.92     11.75 o
   4   9   6        4.26       17.13     10.77 o
   5   9   6       31.14        2.32     13.02 o
   6   9   6      151.34      130.34     15.34 o
   7   9   6       13.57        5.01     13.02 o
   8   9   6      127.49      121.89     15.86 o
   9   9   6      346.37      335.20     20.73 o
  10   9   6      369.04      364.61     21.40 o
  11   9   6      361.25      359.82     24.39 o
  12   9   6      127.28       95.02     19.15 o
  13   9   6       48.04       73.55     17.66 o
  14   9   6       13.83      -28.88     39.21 o
  15   9   6       30.02        3.82     38.83 o
  16   9   6       58.76       57.16     19.90 o
  17   9   6        6.73        0.00     37.41 o
  18   9   6        4.79       67.12     17.88 o
  19   9   6        5.33       28.13     39.73 o
 -23  10   6        0.49       32.70     34.64 o
 -22  10   6        0.22       -4.49     45.04 o
 -21  10   6        6.94       12.72     39.43 o
 -20  10   6        9.05      -42.65     42.65 o
 -19  10   6        0.97      -40.93     40.93 o
 -18  10   6       13.72       21.10     18.33 o
 -17  10   6      128.79      136.10     20.50 o
 -16  10   6       41.48       12.57     19.90 o
 -15  10   6       69.44       58.29     18.41 o
 -14  10   6      187.43      180.02     19.98 o
 -13  10   6      477.84      544.48     25.66 o
 -12  10   6      417.22      454.17     24.17 o
 -11  10   6       76.82       47.66     15.56 o
 -10  10   6       39.38       60.53     14.14 o
  -9  10   6     1176.10     1139.24     31.13 o
  -8  10   6      370.32      361.62     21.02 o
  -7  10   6      227.06      193.56     17.66 o
  -6  10   6      578.42      600.15     22.97 o
  -5  10   6     1035.30     1062.77     28.21 o
  -4  10   6      622.03      663.67     22.90 o
  -3  10   6      363.01      396.48     18.41 o
  -2  10   6       70.71      104.45     13.24 o
  -1  10   6      251.79      267.41     16.98 o
   0  10   6       60.16       68.08      8.36 o
   1  10   6      296.54      283.05     18.18 o
   2  10   6      312.50      306.77     18.78 o
   3  10   6        4.41       20.88     21.70 o
   4  10   6      229.80      201.27     16.09 o
   5  10   6      202.50      194.91     16.69 o
   6  10   6        1.19       11.75     12.05 o
   7  10   6      115.92      124.28     15.94 o
   8  10   6      172.64      196.11     18.56 o
   9  10   6      118.51      115.90     17.43 o
  10  10   6        9.33       15.49     24.92 o
  11  10   6       54.68       58.51     16.39 o
  12  10   6      212.77      197.53     20.20 o
  13  10   6       81.10      113.65     18.63 o
  14  10   6        5.25       -3.82     37.11 o
  15  10   6       37.58        0.00     35.32 o
  16  10   6      162.08      181.82     24.09 o
  17  10   6       52.37       55.22     21.17 o
  18  10   6       64.89       79.91     22.97 o
 -22  11   6       52.58       17.58     23.42 o
 -21  11   6       13.90      -26.64     40.63 o
 -20  11   6        8.03        8.53     35.09 o
 -19  11   6        0.68       17.58     19.08 o
 -18  11   6        0.47       23.27     39.21 o
 -17  11   6       26.05       11.30     39.58 o
 -16  11   6      141.79      136.25     22.67 o
 -15  11   6      407.21      413.32     27.31 o
 -14  11   6      255.73      244.29     24.32 o
 -13  11   6       12.58       -6.29     34.94 o
 -12  11   6       68.69      109.46     17.13 o
 -11  11   6        7.18        0.00     29.03 o
 -10  11   6       11.22       22.22     26.64 o
  -9  11   6       25.86       39.21     13.54 o
  -8  11   6      145.87      135.88     18.11 o
  -7  11   6      343.57      328.69     20.13 o
  -6  11   6        1.45      -12.50     26.11 o
  -5  11   6        0.43        0.00     26.86 o
  -4  11   6       43.74       71.83     12.72 o
  -3  11   6        3.68       19.08     10.77 o
  -2  11   6       17.41       34.79     11.97 o
  -1  11   6        2.81       15.94     11.15 o
   0  11   6       85.45      107.71     16.69 o
   1  11   6       89.97       83.80     14.81 o
   2  11   6        0.01        7.48     22.52 o
   3  11   6       26.84        0.00     27.16 o
   4  11   6       44.49       -2.62     30.75 o
   5  11   6        0.24        2.69     25.96 o
   6  11   6        6.28       22.60     14.74 o
   7  11   6       82.53       35.24     35.99 o
   8  11   6      218.16      191.47     21.25 o
   9  11   6       16.12      -31.65     31.65 o
  10  11   6        3.13      -30.38     30.38 o
  11  11   6        0.27      -34.34     34.34 o
  12  11   6        0.96       29.33     32.85 o
  13  11   6        3.39        3.82     37.34 o
  14  11   6       72.01       36.21     40.03 o
  15  11   6      128.27      121.96     21.77 o
  16  11   6      153.29      169.62     24.09 o
  17  11   6        3.78       -9.20     48.78 o
 -21  12   6       24.27       63.90     22.07 o
 -20  12   6        9.26        0.00     39.58 o
 -19  12   6        3.85      -17.51     36.06 o
 -18  12   6        2.66      -16.46     41.98 o
 -17  12   6       42.52       24.02     42.72 o
 -16  12   6        9.14        0.00     35.09 o
 -15  12   6        0.18       22.00     39.13 o
 -14  12   6        3.21       15.86     17.13 o
 -13  12   6       52.93       37.19     38.76 o
 -12  12   6        8.07       34.27     14.81 o
 -11  12   6       13.23       18.71     30.60 o
 -10  12   6        1.61      -30.23     36.51 o
  -9  12   6        4.46       -2.92     30.53 o
  -8  12   6        3.83       38.91     14.81 o
  -7  12   6      238.89      236.06     19.60 o
  -6  12   6       84.27       95.40     15.79 o
  -5  12   6        1.30       -0.67     13.47 o
  -4  12   6        1.86       26.41     12.20 o
  -3  12   6        6.69        2.62     29.48 o
  -2  12   6        0.33       23.72     27.76 o
  -1  12   6       68.32       18.18     29.26 o
   0  12   6       61.78       72.62     13.80 o
   1  12   6      124.15      142.24     16.16 o
   2  12   6      275.31      235.47     19.75 o
   3  12   6      129.00      139.54     17.81 o
   4  12   6       23.85       27.76     13.77 o
   5  12   6       14.23       -2.99     34.04 o
   6  12   6      184.80      160.64     20.50 o
   7  12   6       72.58       58.14     18.56 o
   8  12   6        4.11       -3.29     27.83 o
   9  12   6       30.28       35.17     16.39 o
  10  12   6      128.23      136.85     20.28 o
  11  12   6       23.36       37.04     16.91 o
  12  12   6        7.34        0.00     35.76 o
  13  12   6       22.52        4.04     38.76 o
  14  12   6       31.06       21.25     46.31 o
  15  12   6        7.86      -43.10     43.10 o
  16  12   6       47.37       62.33     21.17 o
 -19  13   6        0.55      -47.89     47.89 o
 -18  13   6       15.17      -43.62     48.19 o
 -17  13   6       10.73      -21.25     36.36 o
 -16  13   6       93.30       89.41     19.90 o
 -15  13   6      284.39      234.64     28.43 o
 -14  13   6      331.10      367.38     26.41 o
 -13  13   6       75.32       69.29     21.40 o
 -12  13   6        0.00      -39.66     39.66 o
 -11  13   6       25.92      -37.93     37.93 o
 -10  13   6       27.35       -9.88     38.98 o
  -9  13   6       95.83       66.67     20.43 o
  -8  13   6      625.28      586.68     27.24 o
  -7  13   6      393.31      387.95     23.49 o
  -6  13   6      162.20      155.26     18.78 o
  -5  13   6       28.51       -8.90     32.10 o
  -4  13   6       29.42       40.55     14.67 o
  -3  13   6       82.05       83.35     16.39 o
  -2  13   6       43.88       46.69     16.24 o
  -1  13   6        0.90      -22.75     30.08 o
   0  13   6       94.54       88.08     15.45 o
   1  13   6      244.97      218.78     19.38 o
   2  13   6       68.40       75.20     16.46 o
   3  13   6       20.13       26.56     14.14 o
   4  13   6       42.12       86.12     15.41 o
   5  13   6        7.35      -25.81     31.35 o
   6  13   6       86.83       80.36     19.00 o
   7  13   6      178.06      198.88     21.62 o
   8  13   6      274.64      300.78     24.02 o
   9  13   6        2.87       14.74     33.37 o
  10  13   6       51.28       39.95     18.93 o
  11  13   6       56.64       69.14     20.50 o
  12  13   6       35.02        0.00     40.63 o
  13  13   6       69.48       55.97     21.17 o
  14  13   6       74.87       59.33     24.02 o
 -18  14   6        0.20       -9.43     41.08 o
 -17  14   6        6.33      -31.57     46.69 o
 -16  14   6        9.35       47.06     19.38 o
 -15  14   6       14.81       37.79     40.48 o
 -14  14   6        1.11        4.04     41.23 o
 -13  14   6        0.17       20.58     19.30 o
 -12  14   6        3.32      -22.90     37.41 o
 -11  14   6       19.83        9.13     18.03 o
 -10  14   6        3.75        0.00     35.99 o
  -9  14   6        0.05      -35.76     35.76 o
  -8  14   6        3.29        3.44     30.38 o
  -7  14   6        0.35       29.33     15.19 o
  -6  14   6       45.89       38.91     15.26 o
  -5  14   6      264.93      326.00     22.37 o
  -4  14   6      394.10      465.02     26.26 o
  -3  14   6      272.13      347.77     23.42 o
  -2  14   6      167.84      212.27     20.80 o
  -1  14   6       10.19        9.35     33.67 o
   0  14   6       19.08       13.87     14.56 o
   1  14   6       35.96       29.26     16.09 o
   2  14   6       80.61       64.95     17.51 o
   3  14   6       36.27        9.88     33.82 o
   4  14   6       13.86       10.10     32.55 o
   5  14   6       15.25       28.88     17.88 o
   6  14   6        0.37       18.11     35.32 o
   7  14   6       69.43       33.45     41.23 o
   8  14   6       86.29       83.28     19.68 o
   9  14   6       32.41       11.90     19.53 o
  10  14   6       12.23       -8.16     36.81 o
  11  14   6        2.53        8.38     42.87 o
  12  14   6        3.56      -39.73     43.92 o
  13  14   6        1.04       -9.13     41.23 o
 -16  15   6       13.47       22.07     20.73 o
 -15  15   6       42.95       32.40     20.65 o
 -14  15   6       89.60       76.24     22.30 o
 -13  15   6      164.73      166.18     24.62 o
 -12  15   6       60.12       26.71     21.55 o
 -11  15   6        1.37        2.92     17.43 o
 -10  15   6        1.64       -3.82     36.36 o
  -9  15   6       48.40       34.04     38.76 o
  -8  15   6       77.63       90.91     20.13 o
  -7  15   6       42.34       -7.26     34.19 o
  -6  15   6       23.36       39.66     18.48 o
  -5  15   6      101.00      126.00     20.13 o
  -4  15   6       29.69       34.57     17.66 o
  -3  15   6        3.73      -24.02     35.54 o
  -2  15   6      171.76      214.44     21.47 o
  -1  15   6      436.36      549.79     29.18 o
   0  15   6      552.66      640.73     32.06 o
   1  15   6      282.93      248.18     23.42 o
   2  15   6       12.61       10.62     17.13 o
   3  15   6       73.14      130.79     17.88 o
   4  15   6      205.58      196.48     22.82 o
   5  15   6       48.77       33.15     18.56 o
   6  15   6        7.83       11.75     32.47 o
   7  15   6       46.01      -23.94     43.77 o
   8  15   6       89.93      101.61     20.50 o
   9  15   6      119.28      110.96     22.90 o
  10  15   6       53.04      106.10     19.75 o
  11  15   6        0.38       31.20     34.87 o
 -13  16   6        0.00       26.94     36.51 o
 -12  16   6       43.58        8.83     47.44 o
 -11  16   6       29.46       -4.19     41.15 o
 -10  16   6        1.93        0.00     39.36 o
  -9  16   6       25.60       44.74     19.00 o
  -8  16   6       49.62       24.09     40.48 o
  -7  16   6       17.62      -42.87     42.87 o
  -6  16   6       66.86       75.20     19.68 o
  -5  16   6      134.39      154.88     20.80 o
  -4  16   6        2.27      -11.30     31.20 o
  -3  16   6       66.81      101.68     20.58 o
  -2  16   6       76.53       58.74     20.95 o
  -1  16   6        2.16       -3.74     37.71 o
   0  16   6      196.02      211.91     17.54 o
   1  16   6      189.63      191.17     23.27 o
   2  16   6      221.48      189.30     24.77 o
   3  16   6      209.62      188.93     24.17 o
   4  16   6        0.02       19.75     38.46 o
   5  16   6       44.44       20.35     40.85 o
   6  16   6        9.35        4.19     35.84 o
   7  16   6        4.77      -21.40     40.78 o
   8  16   6        1.37       -8.75     41.15 o
 -10  17   6       49.23       30.00     20.28 o
  -9  17   6       12.20        0.00     45.34 o
  -8  17   6       89.26       97.04     22.90 o
  -7  17   6      159.57      224.32     24.99 o
  -6  17   6      303.59      271.83     27.76 o
  -5  17   6       78.22       79.46     20.35 o
  -4  17   6       13.26       16.24     41.75 o
  -3  17   6      102.19      115.82     22.60 o
  -2  17   6       83.16       73.55     22.07 o
  -1  17   6        0.09      -36.06     36.06 o
   0  17   6        1.47      -27.63     27.63 o
   1  17   6        2.88      -34.79     34.79 o
   2  17   6       19.87      -37.04     42.20 o
   3  17   6        1.14        8.31     37.26 o
   4  17   6        4.50      -21.17     37.64 o
   5  17   6       71.92       36.96     22.07 o
 -27   1   7        0.51      -27.76     39.28 o
 -26   1   7        1.31        8.83     32.92 o
 -25   1   7      118.76      119.86     23.42 o
 -24   1   7      181.15      194.69     24.32 o
 -23   1   7       47.33       25.96     39.81 o
 -22   1   7       66.16       73.70     19.75 o
 -21   1   7        5.85        0.00     33.07 o
 -20   1   7        6.70      -30.98     30.98 o
 -19   1   7        2.70      -33.82     33.82 o
 -18   1   7      169.20      140.74     17.88 o
 -17   1   7      795.62      714.92     27.38 o
 -16   1   7     1601.99     1683.20     35.99 o
 -15   1   7       34.41       24.99     13.92 o
 -14   1   7      200.90      193.86     16.91 o
 -13   1   7       66.97       64.65     13.02 o
 -12   1   7      639.71      601.57     20.13 o
 -11   1   7       15.63       38.83     10.77 o
 -10   1   7        0.02        4.71     18.56 o
  -9   1   7     4044.23     4189.14     41.68 o
  -8   1   7     6788.79     7181.12     68.61 o
  -7   1   7      606.24      587.73     17.28 o
  -6   1   7       49.85       49.31      8.45 o
  -5   1   7      140.99      137.52      9.58 o
  -4   1   7      610.10      723.01     16.54 o
  -3   1   7       93.87      118.22      9.80 o
  -2   1   7     1555.58     1572.98     23.27 o
  -1   1   7      501.27      514.93     14.59 o
   0   1   7      601.03      687.69     17.40 o
   1   1   7      609.89      614.66     16.39 o
   2   1   7     2399.94     2419.30     29.93 o
   3   1   7     1163.02     1294.05     23.42 o
   4   1   7       85.36       70.78     10.70 o
   5   1   7     1928.83     1870.10     30.00 o
   6   1   7     6653.08     6599.31     64.35 o
   7   1   7     2613.88     2547.62     37.04 o
   8   1   7        8.38        5.84     23.64 o
   9   1   7       15.07       21.92     11.90 o
  10   1   7        0.58      -18.03     23.87 o
  11   1   7        0.30      -21.62     24.62 o
  12   1   7       47.42       28.13     32.47 o
  13   1   7      199.62      191.62     18.33 o
  14   1   7      409.29      432.17     22.97 o
  15   1   7       95.20       81.78     17.73 o
  16   1   7        2.16       19.45     15.04 o
  17   1   7        6.98      -21.40     32.70 o
  18   1   7        0.55       26.56     33.74 o
  19   1   7        6.51       37.79     17.88 o
  20   1   7        0.96      -41.60     41.60 o
  21   1   7       10.56       33.15     20.88 o
 -27   2   7        7.43        0.00     36.06 o
 -26   2   7        3.84       17.73     40.10 o
 -25   2   7       11.89      -12.57     40.55 o
 -24   2   7       13.25      -11.90     36.96 o
 -23   2   7       32.62       29.93     37.04 o
 -22   2   7      133.37      142.76     20.80 o
 -21   2   7       67.52       23.12     38.16 o
 -20   2   7        0.02        3.07     27.46 o
 -19   2   7       69.84       20.28     33.45 o
 -18   2   7      276.16      271.16     19.68 o
 -17   2   7      283.78      328.99     20.13 o
 -16   2   7       34.50       16.54     29.63 o
 -15   2   7      799.87      754.88     25.74 o
 -14   2   7     2358.11     2264.42     37.56 o
 -13   2   7     1085.24     1005.68     26.19 o
 -12   2   7      255.22      251.85     15.56 o
 -11   2   7       22.59        5.09     22.15 o
 -10   2   7       10.92       30.45     10.18 o
  -9   2   7        7.54        0.00     17.28 o
  -8   2   7       20.53       14.37     19.15 o
  -7   2   7      511.51      467.41     15.26 o
  -6   2   7       96.76      114.63     10.18 o
  -5   2   7       47.55       46.46      8.45 o
  -4   2   7       95.74       67.94      8.68 o
  -3   2   7       21.74       18.48      7.78 o
  -2   2   7       38.59       45.19      8.16 o
  -1   2   7       58.94       74.15      9.20 o
   0   2   7      479.92      500.98     19.94 o
   1   2   7      107.61      108.19      9.73 o
   2   2   7       23.54        2.77     16.31 o
   3   2   7      175.01      179.57     11.52 o
   4   2   7     1669.47     1647.66     27.38 o
   5   2   7     1237.67     1228.50     25.14 o
   6   2   7      488.81      521.81     18.03 o
   7   2   7      409.74      367.00     16.98 o
   8   2   7     2027.87     2099.28     35.09 o
   9   2   7      371.15      362.81     18.78 o
  10   2   7        0.37        2.32     23.27 o
  11   2   7       60.94       44.44     13.92 o
  12   2   7      133.79      143.28     17.06 o
  13   2   7        4.31       14.07     25.59 o
  14   2   7        5.43       -5.91     29.55 o
  15   2   7        6.34      -16.01     32.47 o
  16   2   7      195.49      210.70     20.50 o
  17   2   7        7.66      -40.85     40.85 o
  18   2   7        0.51        4.79     16.54 o
  19   2   7        7.35        0.00     37.71 o
  20   2   7        1.85      -30.45     41.08 o
  21   2   7       46.53       62.03     21.77 o
 -27   3   7       32.08        4.71     40.18 o
 -26   3   7        3.86      -13.47     40.33 o
 -25   3   7        3.18      -21.17     43.02 o
 -24   3   7       30.49       -8.01     46.84 o
 -23   3   7      189.85      179.50     23.64 o
 -22   3   7      159.54      150.32     22.37 o
 -21   3   7       86.69       74.00     19.53 o
 -20   3   7      152.83      134.68     19.23 o
 -19   3   7       21.98       -5.99     32.55 o
 -18   3   7      154.93      145.60     19.00 o
 -17   3   7      230.11      268.01     19.38 o
 -16   3   7       70.62       58.06     14.59 o
 -15   3   7       19.36       30.60     13.92 o
 -14   3   7       52.48       55.52     12.42 o
 -13   3   7        9.77       15.86     23.42 o
 -12   3   7      498.58      492.55     19.68 o
 -11   3   7     1025.15     1004.04     24.77 o
 -10   3   7     1833.69     1908.86     31.35 o
  -9   3   7     2728.95     3062.17     37.11 o
  -8   3   7     1889.98     2025.81     29.85 o
  -7   3   7      864.09      950.24     20.65 o
  -6   3   7        2.78        4.12     15.19 o
  -5   3   7     1344.66     1359.89     23.27 o
  -4   3   7     1696.00     1597.45     24.62 o
  -3   3   7       14.08       -9.05     17.88 o
  -2   3   7     1678.20     1705.19     25.36 o
  -1   3   7     1844.56     1791.84     26.11 o
   0   3   7      719.11      703.71     12.40 o
   1   3   7      648.04      599.92     16.61 o
   2   3   7      237.22      216.54     12.12 o
   3   3   7      174.93      175.53     11.82 o
   4   3   7       33.89       42.80      9.50 o
   5   3   7        3.98        3.44     20.20 o
   6   3   7      470.79      401.42     17.66 o
   7   3   7       27.57       31.28     11.75 o
   8   3   7       15.24       14.89     10.92 o
   9   3   7      113.74      103.03     14.07 o
  10   3   7       55.75       52.15     14.22 o
  11   3   7      176.33      191.77     17.43 o
  12   3   7      175.10      217.13     17.21 o
  13   3   7      236.33      271.45     19.23 o
  14   3   7       63.18       74.45     16.39 o
  15   3   7        0.19       26.04     31.20 o
  16   3   7       30.33        3.44     39.06 o
  17   3   7      222.95      244.52     22.00 o
  18   3   7       18.52       40.78     17.81 o
  19   3   7        6.87        8.31     34.34 o
  20   3   7      102.25       96.82     24.02 o
  21   3   7       99.72       92.85     23.19 o
 -26   4   7        7.63        4.56     40.40 o
 -25   4   7       86.61      121.89     21.77 o
 -24   4   7       46.11       39.88     20.28 o
 -23   4   7        3.47       11.60     37.34 o
 -22   4   7        8.16      -32.70     36.14 o
 -21   4   7       65.49       61.05     17.96 o
 -20   4   7      107.17      109.76     20.05 o
 -19   4   7       11.11       18.48     30.15 o
 -18   4   7       86.90      120.24     17.43 o
 -17   4   7      183.63      169.55     18.63 o
 -16   4   7       45.14       49.38     14.29 o
 -15   4   7      540.16      543.28     22.67 o
 -14   4   7      178.71      151.74     15.41 o
 -13   4   7        1.48      -24.69     25.22 o
 -12   4   7       14.97       37.56     11.30 o
 -11   4   7      209.08      169.10     14.07 o
 -10   4   7      244.65      247.59     14.74 o
  -9   4   7     1131.38     1108.56     24.54 o
  -8   4   7     5256.29     5427.44     54.10 o
  -7   4   7     4149.38     4170.58     42.35 o
  -6   4   7     1636.79     1533.25     25.81 o
  -5   4   7        1.74      -17.21     17.58 o
  -4   4   7     2215.68     2211.59     30.08 o
  -3   4   7     2654.59     2578.82     31.87 o
  -2   4   7      560.96      560.72     16.46 o
  -1   4   7     1263.37     1201.64     22.90 o
   0   4   7       14.66       25.44     12.53 o
   1   4   7     2464.69     2396.63     31.87 o
   2   4   7     1674.85     1608.90     27.09 o
   3   4   7     2012.50     1990.87     30.53 o
   4   4   7      155.31      189.97     13.47 o
   5   4   7      179.88      155.93     13.62 o
   6   4   7       37.00       24.77     11.30 o
   7   4   7        1.79        4.04     11.60 o
   8   4   7       89.24       95.55     13.84 o
   9   4   7      436.75      399.47     19.38 o
  10   4   7       21.31        5.99     12.72 o
  11   4   7      125.38      138.65     16.24 o
  12   4   7       32.82       13.77     27.61 o
  13   4   7       44.69       29.18     31.72 o
  14   4   7      272.61      284.25     22.15 o
  15   4   7     1087.76     1116.20     36.81 o
  16   4   7      460.72      476.77     27.38 o
  17   4   7       11.01       33.89     37.49 o
  18   4   7       47.20       77.07     18.93 o
  19   4   7      192.76      213.62     25.22 o
  20   4   7       60.81       96.07     21.25 o
  21   4   7        2.95      -14.14     45.42 o
 -26   5   7       32.25      -37.11     54.02 o
 -25   5   7       36.84      -17.58     42.27 o
 -24   5   7       17.75       25.14     38.38 o
 -23   5   7       25.82       79.46     19.83 o
 -22   5   7        3.23       41.98     16.39 o
 -21   5   7        0.29       24.77     31.50 o
 -20   5   7        0.39       29.93     34.12 o
 -19   5   7        0.00       22.22     31.28 o
 -18   5   7      173.68      204.41     19.75 o
 -17   5   7      361.43      381.14     22.37 o
 -16   5   7      626.14      643.02     25.74 o
 -15   5   7      132.99      148.82     16.46 o
 -14   5   7        0.05        2.32     12.94 o
 -13   5   7       42.10       52.97     12.50 o
 -12   5   7        2.36      -12.20     23.87 o
 -11   5   7        2.17        1.95     21.32 o
 -10   5   7        4.88      -24.77     24.77 o
  -9   5   7       20.10       17.66     20.65 o
  -8   5   7       78.18      109.24     11.90 o
  -7   5   7      253.01      269.51     15.11 o
  -6   5   7      899.91      906.32     21.77 o
  -5   5   7     3102.29     2867.71     35.76 o
  -4   5   7     1643.00     1663.59     27.24 o
  -3   5   7     3289.88     3227.08     37.04 o
  -2   5   7     1530.61     1471.08     25.96 o
  -1   5   7     1543.20     1610.84     26.79 o
   0   5   7      108.08      116.69      9.65 o
   1   5   7      190.46      191.84     12.57 o
   2   5   7      328.77      347.62     14.52 o
   3   5   7      779.68      726.22     20.88 o
   4   5   7      513.34      500.11     18.71 o
   5   5   7     2558.61     2533.55     37.64 o
   6   5   7      769.71      696.07     22.15 o
   7   5   7       92.55       56.79     14.14 o
   8   5   7      371.84      403.89     18.93 o
   9   5   7       25.40       24.92     12.57 o
  10   5   7       92.31       55.52     13.47 o
  11   5   7       35.65       32.62     13.77 o
  12   5   7       33.22       29.93     14.67 o
  13   5   7        5.90        9.05     30.00 o
  14   5   7        3.80      -35.47     35.47 o
  15   5   7       14.14       25.66     17.28 o
  16   5   7      160.39      148.07     21.47 o
  17   5   7      145.63      149.72     21.40 o
  18   5   7       61.59      112.91     20.50 o
  19   5   7       17.20      -35.09     42.50 o
  20   5   7        4.68      -36.44     45.57 o
 -26   6   7        0.74        0.00     43.40 o
 -25   6   7        0.67        4.49     41.60 o
 -24   6   7       14.00      -25.81     43.40 o
 -23   6   7       62.34       20.43     45.72 o
 -22   6   7       54.65       71.83     19.53 o
 -21   6   7       78.32       94.28     20.80 o
 -20   6   7        5.68       -6.88     40.25 o
 -19   6   7      334.14      308.04     24.09 o
 -18   6   7      592.04      573.96     27.91 o
 -17   6   7       76.78       96.30     16.98 o
 -16   6   7        9.91       24.54     29.48 o
 -15   6   7      371.03      365.21     21.62 o
 -14   6   7     1436.66     1501.30     34.79 o
 -13   6   7     1175.81     1182.79     30.30 o
 -12   6   7      279.05      292.55     18.11 o
 -11   6   7        0.03      -20.65     21.02 o
 -10   6   7       13.03        3.89     22.67 o
  -9   6   7       14.78       15.19     23.87 o
  -8   6   7      110.67       98.91     12.50 o
  -7   6   7      604.64      634.34     20.13 o
  -6   6   7      668.79      663.75     20.43 o
  -5   6   7      632.06      677.51     19.83 o
  -4   6   7      378.76      344.41     15.94 o
  -3   6   7      290.13      285.07     14.74 o
  -2   6   7      529.77      562.06     18.63 o
  -1   6   7     1248.19     1345.08     26.11 o
   0   6   7     3733.05     3720.18    124.32 o
   1   6   7      976.63      922.63     23.05 o
   2   6   7        1.89        1.80     20.35 o
   3   6   7        0.40       18.26     20.35 o
   4   6   7      184.68      168.05     13.47 o
   5   6   7      290.95      260.83     16.24 o
   6   6   7       80.47       80.43     13.69 o
   7   6   7     1806.63     1722.10     34.94 o
   8   6   7      859.74      814.44     26.26 o
   9   6   7      323.76      350.92     20.13 o
  10   6   7      152.90      139.24     16.16 o
  11   6   7        3.10      -22.30     29.48 o
  12   6   7        3.11        2.92     28.88 o
  13   6   7        4.32      -32.10     32.10 o
  14   6   7      112.48      121.74     19.00 o
  15   6   7      287.46      369.62     24.84 o
  16   6   7      242.79      303.78     24.39 o
  17   6   7       39.87        7.93     41.75 o
  18   6   7        4.91      -16.69     37.41 o
  19   6   7        6.65       -8.98     42.12 o
  20   6   7       17.50       67.49     19.08 o
 -25   7   7        2.73      -42.95     42.95 o
 -24   7   7        0.62        3.29     21.25 o
 -23   7   7        6.41       25.36     38.76 o
 -22   7   7       11.06        7.03     19.38 o
 -21   7   7       23.88       11.30     42.72 o
 -20   7   7       63.00       70.11     19.08 o
 -19   7   7      104.94       75.87     20.13 o
 -18   7   7       56.84       42.35     17.51 o
 -17   7   7       16.00      -18.26     35.69 o
 -16   7   7       23.76       30.15     15.79 o
 -15   7   7       28.90      -31.50     31.50 o
 -14   7   7        3.57        7.11     13.54 o
 -13   7   7       47.94       39.95     14.96 o
 -12   7   7      176.72      167.30     16.24 o
 -11   7   7      258.60      246.91     17.58 o
 -10   7   7      311.73      294.13     17.43 o
  -9   7   7      125.69      144.18     14.07 o
  -8   7   7      805.84      782.56     23.49 o
  -7   7   7      646.40      560.57     20.20 o
  -6   7   7       19.42       36.29     10.62 o
  -5   7   7      907.22      878.79     23.42 o
  -4   7   7      249.59      237.49     14.59 o
  -3   7   7      137.60      138.20     13.24 o
  -2   7   7      153.40      181.22     14.07 o
  -1   7   7        3.50      -14.14     24.69 o
   0   7   7      386.80      385.67     15.94 o
   1   7   7     1543.55     1492.85     29.33 o
   2   7   7     3005.88     2821.99     39.51 o
   3   7   7     1654.41     1587.80     31.57 o
   4   7   7        2.74       -2.02     22.90 o
   5   7   7      415.25      379.87     18.71 o
   6   7   7        4.66       17.88     20.65 o
   7   7   7       89.22       96.97     13.24 o
   8   7   7       67.24       75.35     13.54 o
   9   7   7       26.59      -18.41     27.24 o
  10   7   7       58.46       64.05     14.81 o
  11   7   7      109.59      114.10     16.54 o
  12   7   7        1.33       21.55     13.39 o
  13   7   7       18.73       13.02     30.53 o
  14   7   7        1.96      -36.66     36.66 o
  15   7   7       42.06       49.16     19.23 o
  16   7   7       11.53       23.34     34.34 o
  17   7   7       26.82       61.65     19.83 o
  18   7   7       63.00       91.51     18.86 o
  19   7   7       35.75       42.72     21.17 o
 -24   8   7       24.14       42.27     20.20 o
 -23   8   7        9.97       16.39     19.75 o
 -22   8   7       69.94       61.65     23.27 o
 -21   8   7       40.85       65.69     20.65 o
 -20   8   7        7.65      -38.98     38.98 o
 -19   8   7       13.83       14.44     32.77 o
 -18   8   7       38.69       57.99     17.88 o
 -17   8   7       30.96       55.29     16.69 o
 -16   8   7      160.48       99.89     20.28 o
 -15   8   7      204.56      199.25     18.48 o
 -14   8   7       89.83       93.15     16.69 o
 -13   8   7      109.77      143.43     16.83 o
 -12   8   7       47.79       81.93     14.81 o
 -11   8   7      153.85      174.63     16.24 o
 -10   8   7      317.99      331.99     19.30 o
  -9   8   7      772.63      703.70     24.47 o
  -8   8   7      838.05      894.65     25.66 o
  -7   8   7      141.30      143.58     14.67 o
  -6   8   7       13.91       20.58     10.92 o
  -5   8   7       21.80       26.49     10.33 o
  -4   8   7       35.92       24.39     10.85 o
  -3   8   7       56.77       54.77     12.64 o
  -2   8   7       71.21       83.05     12.27 o
  -1   8   7      533.14      536.70     20.05 o
   0   8   7        4.94       -2.54      9.14 o
   1   8   7      134.41      140.59     13.99 o
   2   8   7      689.51      675.64     22.60 o
   3   8   7      151.30      104.53     15.49 o
   4   8   7       23.02       36.89     11.52 o
   5   8   7      102.08       83.73     13.84 o
   6   8   7      255.69      233.15     17.06 o
   7   8   7      428.00      415.86     20.73 o
   8   8   7      362.38      379.72     20.73 o
   9   8   7       60.47       62.10     15.19 o
  10   8   7       94.92      107.82     16.24 o
  11   8   7       10.15       15.41     28.13 o
  12   8   7        0.18       -3.22     33.45 o
  13   8   7       62.76       49.53     18.33 o
  14   8   7       18.08       -3.67     30.68 o
  15   8   7      138.66      146.95     21.47 o
  16   8   7      172.00      188.63     24.09 o
  17   8   7       32.51       -8.53     42.80 o
  18   8   7       10.32       31.13     19.75 o
  19   8   7        2.97        0.00     43.40 o
 -24   9   7        4.15        4.71     50.73 o
 -23   9   7        3.09        0.00     41.60 o
 -22   9   7        6.97       17.43     37.93 o
 -21   9   7       63.85       38.91     22.60 o
 -20   9   7       86.32       83.13     20.95 o
 -19   9   7       70.26       11.37     42.95 o
 -18   9   7        0.18       35.47     38.53 o
 -17   9   7       20.34        0.00     35.39 o
 -16   9   7       12.71        3.22     35.62 o
 -15   9   7      154.25      185.48     19.23 o
 -14   9   7        4.26      -14.67     29.85 o
 -13   9   7      200.77      229.93     19.00 o
 -12   9   7      165.00      212.20     18.11 o
 -11   9   7        5.01       15.41     22.60 o
 -10   9   7        3.40      -19.68     27.98 o
  -9   9   7       78.18       43.10     14.52 o
  -8   9   7      614.86      577.40     23.79 o
  -7   9   7      805.12      785.48     25.22 o
  -6   9   7      169.81      161.77     14.14 o
  -5   9   7      549.78      611.07     21.62 o
  -4   9   7      500.83      608.23     21.62 o
  -3   9   7       54.53       66.14     12.72 o
  -2   9   7        4.03       14.81     10.25 o
  -1   9   7       44.11       43.77     12.50 o
   0   9   7       50.95       70.09     23.61 o
   1   9   7       24.82        4.34     24.02 o
   2   9   7      724.68      746.87     24.09 o
   3   9   7      264.90      253.12     17.21 o
   4   9   7       15.75      -16.69     27.24 o
   5   9   7      270.05      269.81     18.18 o
   6   9   7      405.11      389.75     20.73 o
   7   9   7      108.64      104.00     15.11 o
   8   9   7       14.04       14.22     26.79 o
   9   9   7       42.06       14.89     16.61 o
  10   9   7      174.82      195.66     19.83 o
  11   9   7       59.05      105.35     16.46 o
  12   9   7       35.47       16.46     16.69 o
  13   9   7        5.49      -25.14     38.16 o
  14   9   7        1.00      -41.68     41.68 o
  15   9   7        2.23       32.32     36.14 o
  16   9   7        7.25      -29.55     43.70 o
  17   9   7       33.01       55.59     19.53 o
  18   9   7       41.74       39.13     22.15 o
 -23  10   7        7.57        0.00     43.25 o
 -22  10   7        4.91        4.56     38.76 o
 -21  10   7       37.90       -8.60     42.87 o
 -20  10   7       64.73       45.19     20.65 o
 -19  10   7      284.29      234.27     28.06 o
 -18  10   7      296.07      283.13     26.56 o
 -17  10   7      103.38       70.48     21.77 o
 -16  10   7      149.26      176.51     20.88 o
 -15  10   7       23.42       19.68     33.15 o
 -14  10   7        2.33        9.43     31.28 o
 -13  10   7       78.42       20.80     37.26 o
 -12  10   7        0.06       -8.68     28.81 o
 -11  10   7        6.60      -19.30     28.51 o
 -10  10   7      210.54      186.23     19.08 o
  -9  10   7        2.91       18.18     27.09 o
  -8  10   7      171.46      174.11     17.43 o
  -7  10   7     1299.88     1083.95     30.60 o
  -6  10   7      193.05      178.60     16.39 o
  -5  10   7       59.61       78.41     13.32 o
  -4  10   7        3.71       11.07     11.60 o
  -3  10   7        3.19       11.52     20.20 o
  -2  10   7       74.74       66.74     13.77 o
  -1  10   7       33.55       42.12     12.79 o
   0  10   7      440.44      434.53     22.22 o
   1  10   7      965.60      914.92     28.06 o
   2  10   7      419.31      406.43     20.58 o
   3  10   7      283.35      295.02     18.93 o
   4  10   7      240.40      241.38     19.15 o
   5  10   7      169.11      182.57     17.43 o
   6  10   7       94.32      115.60     16.09 o
   7  10   7       44.55        5.84     32.10 o
   8  10   7       32.12       25.14     14.59 o
   9  10   7      269.15      268.46     21.70 o
  10  10   7       83.52       73.25     17.66 o
  11  10   7       16.28        0.00     34.87 o
  12  10   7      170.69      202.02     21.77 o
  13  10   7      384.04      415.49     27.09 o
  14  10   7      374.73      380.40     26.41 o
  15  10   7       77.21       85.15     22.37 o
  16  10   7        3.91       43.02     19.38 o
  17  10   7        2.13       32.32     39.51 o
 -22  11   7       48.34       54.40     22.75 o
 -21  11   7       28.50       47.14     22.67 o
 -20  11   7       18.54      -42.12     42.12 o
 -19  11   7        7.06        0.00     41.23 o
 -18  11   7       17.50       45.49     19.45 o
 -17  11   7       53.20       68.16     20.73 o
 -16  11   7       21.97       27.53     18.56 o
 -15  11   7       29.95      -35.09     39.73 o
 -14  11   7      262.60      244.52     23.12 o
 -13  11   7      183.66      187.65     22.75 o
 -12  11   7       49.05       67.86     18.41 o
 -11  11   7       20.56        9.73     15.26 o
 -10  11   7      266.50      236.59     19.90 o
  -9  11   7      152.82      159.37     18.56 o
  -8  11   7       57.36       48.26     15.49 o
  -7  11   7        7.17        8.08     13.62 o
  -6  11   7      370.47      387.13     21.77 o
  -5  11   7      511.93      560.19     23.27 o
  -4  11   7      301.82      268.46     19.53 o
  -3  11   7        5.82      -22.67     26.56 o
  -2  11   7      153.91      172.24     15.94 o
  -1  11   7       34.83       55.07     13.24 o
   0  11   7        8.94       15.33     23.12 o
   1  11   7       11.55        8.31     13.09 o
   2  11   7      103.99      108.72     15.94 o
   3  11   7      329.84      273.32     19.98 o
   4  11   7      116.94      109.91     16.46 o
   5  11   7        0.21       26.04     29.63 o
   6  11   7        2.58       21.02     28.66 o
   7  11   7       21.34       52.30     15.19 o
   8  11   7        1.39       26.11     31.28 o
   9  11   7       82.21       66.07     18.86 o
  10  11   7       10.24        3.52     36.66 o
  11  11   7      103.37       65.99     20.58 o
  12  11   7       85.30       66.74     20.88 o
  13  11   7       39.09       16.01     39.95 o
  14  11   7        1.57       21.10     35.54 o
  15  11   7        6.82       13.24     38.16 o
  16  11   7       21.17        0.00     40.63 o
 -20  12   7        4.80      -40.85     42.35 o
 -19  12   7        5.96      -41.15     41.15 o
 -18  12   7        3.73       16.76     39.28 o
 -17  12   7       43.41      -36.66     49.46 o
 -16  12   7       27.58      -19.53     33.37 o
 -15  12   7        2.13       15.04     39.73 o
 -14  12   7       65.37       46.99     21.10 o
 -13  12   7      137.59      143.51     20.13 o
 -12  12   7      236.87      258.44     22.90 o
 -11  12   7      377.63      415.19     25.22 o
 -10  12   7      147.13      193.34     20.65 o
  -9  12   7       13.61       24.54     32.17 o
  -8  12   7        0.04       -5.99     14.07 o
  -7  12   7       76.62       90.16     15.26 o
  -6  12   7       50.57       51.70     14.07 o
  -5  12   7       96.95      112.68     14.96 o
  -4  12   7      351.95      340.22     22.30 o
  -3  12   7      614.95      626.26     26.04 o
  -2  12   7     1182.41     1384.88     35.32 o
  -1  12   7      964.23     1061.95     31.80 o
   0  12   7      247.88      241.21     18.97 o
   1  12   7        3.23       25.89     13.54 o
   2  12   7       40.28       64.65     15.19 o
   3  12   7        9.52      -14.67     29.85 o
   4  12   7       88.03      100.34     17.43 o
   5  12   7      297.35      322.48     22.22 o
   6  12   7      159.95      195.29     20.65 o
   7  12   7      114.53       76.62     19.23 o
   8  12   7      249.30      256.49     22.90 o
   9  12   7      181.68      222.75     21.40 o
  10  12   7      147.22      152.56     21.55 o
  11  12   7      103.42       11.67     48.19 o
  12  12   7       36.25       56.34     19.00 o
  13  12   7        1.68        8.53     35.17 o
  14  12   7       90.52       39.95     44.15 o
  15  12   7       41.30       43.77     21.92 o
 -19  13   7       15.05       15.19     22.90 o
 -18  13   7        8.65       13.54     43.62 o
 -17  13   7      115.24       90.83     24.24 o
 -16  13   7      128.73      155.03     22.45 o
 -15  13   7       77.05      -51.03     51.03 o
 -14  13   7        0.54       34.87     37.41 o
 -13  13   7       49.54        0.00     35.47 o
 -12  13   7       14.73      -36.29     38.08 o
 -11  13   7      125.85      100.19     22.67 o
 -10  13   7      223.77      211.15     22.82 o
  -9  13   7        1.75        9.95     29.93 o
  -8  13   7       46.45       38.23     17.81 o
  -7  13   7       27.90        0.00     36.66 o
  -6  13   7        0.09       22.90     14.81 o
  -5  13   7        0.19        0.00     30.30 o
  -4  13   7       58.63       30.30     32.85 o
  -3  13   7        8.21       24.09     29.78 o
  -2  13   7       86.30       30.15     33.52 o
  -1  13   7       64.70       74.67     17.51 o
   0  13   7       24.62        7.49     22.46 o
   1  13   7       99.55      129.59     18.03 o
   2  13   7       44.54        0.00     39.88 o
   3  13   7        1.35       14.37     14.74 o
   4  13   7        7.08       16.31     15.79 o
   5  13   7       89.11      106.25     19.08 o
   6  13   7      295.06      281.85     23.57 o
   7  13   7      103.94       78.79     19.15 o
   8  13   7        0.93       11.22     33.67 o
   9  13   7       53.70       19.38     37.71 o
  10  13   7      151.69      155.56     21.85 o
  11  13   7      143.12      179.80     22.67 o
  12  13   7       82.41       26.04     46.31 o
  13  13   7        9.39       23.57     19.38 o
 -17  14   7      146.31      120.24     25.96 o
 -16  14   7       79.29      102.43     23.64 o
 -15  14   7        8.20       12.79     33.97 o
 -14  14   7       60.69       66.37     21.47 o
 -13  14   7       12.38        8.01     38.46 o
 -12  14   7        4.13       15.64     39.13 o
 -11  14   7       21.06       26.34     32.10 o
 -10  14   7       53.55       78.86     19.60 o
  -9  14   7        2.47      -38.46     38.46 o
  -8  14   7       28.79       21.17     35.69 o
  -7  14   7       84.83      113.65     17.73 o
  -6  14   7       70.46       68.69     18.71 o
  -5  14   7      166.33      178.60     21.10 o
  -4  14   7      153.57      175.61     20.58 o
  -3  14   7       56.43       80.36     17.43 o
  -2  14   7       19.07       29.55     31.65 o
  -1  14   7        2.23      -33.97     33.97 o
   0  14   7       57.97       48.84     24.62 o
   1  14   7      203.94      167.30     20.65 o
   2  14   7      186.82      187.06     21.02 o
   3  14   7      220.73      207.48     22.52 o
   4  14   7      333.73      307.44     25.44 o
   5  14   7      355.79      350.32     25.29 o
   6  14   7       95.56       34.12     44.07 o
   7  14   7        2.29       39.81     16.46 o
   8  14   7       58.55       56.04     18.71 o
   9  14   7       46.61       60.91     22.15 o
  10  14   7       11.03      -12.72     42.20 o
  11  14   7       72.23       67.86     23.12 o
 -15  15   7       13.27       22.75     41.38 o
 -14  15   7       10.34        0.00     43.47 o
 -13  15   7       10.52      -42.50     42.50 o
 -12  15   7       11.58       36.74     20.73 o
 -11  15   7       56.75      111.71     20.28 o
 -10  15   7       11.20        3.97     35.09 o
  -9  15   7       20.14      -23.34     36.89 o
  -8  15   7        0.31        7.63     32.85 o
  -7  15   7        6.45      -42.05     42.05 o
  -6  15   7       21.21       26.04     35.54 o
  -5  15   7        0.03        3.67     38.08 o
  -4  15   7        6.17       25.96     16.83 o
  -3  15   7       59.43      -39.21     47.96 o
  -2  15   7        2.68      -10.70     37.56 o
  -1  15   7        4.28       14.37     16.46 o
   0  15   7       13.12       -0.84     23.65 o
   1  15   7       23.00       -7.18     31.28 o
   2  15   7       45.63       56.12     18.63 o
   3  15   7       18.68       13.99     17.96 o
   4  15   7        0.75       10.48     18.18 o
   5  15   7       30.59        7.86     40.25 o
   6  15   7        7.15      -16.24     41.53 o
   7  15   7        0.60      -12.50     38.76 o
   8  15   7        0.10      -34.19     41.38 o
   9  15   7        0.46        8.75     34.57 o
 -13  16   7        0.84       18.26     39.88 o
 -12  16   7        0.02      -40.63     40.63 o
 -11  16   7        0.29       12.94     40.18 o
 -10  16   7       85.78       33.97     41.98 o
  -9  16   7      150.66       94.20     23.49 o
  -8  16   7       49.71       64.87     21.77 o
  -7  16   7       10.30       28.43     36.06 o
  -6  16   7       70.86       93.53     21.40 o
  -5  16   7        8.95       45.34     17.51 o
  -4  16   7      130.17      141.41     21.62 o
  -3  16   7      129.20      140.74     21.70 o
  -2  16   7      162.82      166.78     22.97 o
  -1  16   7       67.75       71.90     19.98 o
   0  16   7        0.33        0.33     17.62 o
   1  16   7       17.17        7.86     39.06 o
   2  16   7        2.21       -3.97     39.88 o
   3  16   7       15.97       39.21     19.60 o
   4  16   7       61.08       32.70     40.48 o
   5  16   7       50.43      -25.29     42.57 o
   6  16   7       26.60      -17.36     44.29 o
   7  16   7        2.99       35.47     36.51 o
  -9  17   7        1.65       11.15     21.25 o
  -8  17   7        0.00        7.71     19.90 o
  -7  17   7       13.04       41.38     19.30 o
  -6  17   7        2.57      -12.94     38.91 o
  -5  17   7        0.01       25.44     35.99 o
  -4  17   7       18.83       64.57     18.63 o
  -3  17   7        2.86        0.00     39.28 o
  -2  17   7        2.38       29.03     35.47 o
  -1  17   7        0.48       -4.19     33.67 o
   0  17   7       29.76       23.17     29.47 o
   1  17   7       85.45       89.94     22.15 o
   2  17   7       31.31      -45.94     45.94 o
   3  17   7       11.07       11.82     18.41 o
 -27   0   8        6.56      -42.27     42.27 o
 -26   0   8        3.82      -41.00     41.00 o
 -25   0   8       30.18       12.64     42.05 o
 -24   0   8      102.67      115.75     22.15 o
 -23   0   8       94.45      115.15     20.43 o
 -22   0   8      236.12      214.14     24.62 o
 -21   0   8      288.59      265.39     24.09 o
 -20   0   8      282.03      298.54     22.45 o
 -19   0   8      253.23      226.56     21.02 o
 -18   0   8      127.59      106.17     16.76 o
 -17   0   8        5.68        2.54     25.22 o
 -16   0   8      132.01      131.31     15.86 o
 -15   0   8      589.77      625.66     23.42 o
 -14   0   8        1.97        0.00     25.22 o
 -13   0   8     1979.07     1892.55     34.49 o
 -12   0   8     3474.16     3352.40     43.25 o
 -11   0   8     4161.35     4123.14     45.94 o
 -10   0   8      183.97      166.48     13.84 o
  -9   0   8       94.68       66.52     11.90 o
  -8   0   8       23.47       -4.64     21.85 o
  -7   0   8      391.80      465.17     16.01 o
  -6   0   8      126.31       98.32     10.55 o
  -5   0   8     4041.77     3792.58     38.91 o
  -4   0   8     4270.27     4327.71     42.35 o
  -3   0   8     4347.69     4254.31     42.20 o
  -2   0   8     1578.91     1663.82     25.74 o
  -1   0   8      481.13      432.47     14.81 o
   0   0   8      126.15      143.14      7.79 o
   1   0   8        4.18        9.58      8.31 o
   2   0   8      387.02      470.56     16.01 o
   3   0   8      512.64      528.39     17.58 o
   4   0   8       80.25      106.77     11.52 o
   5   0   8      280.99      237.86     14.89 o
   6   0   8       73.05       64.20     12.12 o
   7   0   8       23.82       10.25     19.90 o
   8   0   8      343.31      320.54     17.96 o
   9   0   8     1753.88     1663.22     35.62 o
  10   0   8     2332.42     2314.25     41.60 o
  11   0   8      936.55      918.07     29.18 o
  12   0   8      102.57       82.15     16.83 o
  13   0   8      292.20      340.22     21.70 o
  14   0   8       53.22        9.43     38.23 o
  15   0   8      116.77      138.42     18.86 o
  16   0   8      220.15      219.00     22.90 o
  17   0   8       28.43      -11.45     37.86 o
  18   0   8       81.97       20.20     42.87 o
  19   0   8      281.60      303.70     27.91 o
  20   0   8       85.93      118.14     23.19 o
 -27   1   8       49.39       18.71     43.92 o
 -26   1   8       75.62      108.12     22.22 o
 -25   1   8       11.02      -12.72     45.79 o
 -24   1   8        0.68       13.02     17.51 o
 -23   1   8        7.87       -7.56     44.15 o
 -22   1   8        0.02       -6.21     16.83 o
 -21   1   8        0.18       23.49     34.12 o
 -20   1   8       22.54       28.28     35.76 o
 -19   1   8       44.32       -5.91     35.32 o
 -18   1   8       52.78       73.48     15.64 o
 -17   1   8      427.87      453.87     21.17 o
 -16   1   8       24.36       42.72     15.19 o
 -15   1   8      532.96      553.38     22.15 o
 -14   1   8      787.88      738.42     24.24 o
 -13   1   8      361.24      380.32     18.33 o
 -12   1   8        0.56       12.42     11.60 o
 -11   1   8      195.70      195.88     14.59 o
 -10   1   8      589.76      570.74     19.15 o
  -9   1   8       98.31      112.08     12.27 o
  -8   1   8       34.80       38.91     10.03 o
  -7   1   8       26.59       39.88      9.58 o
  -6   1   8       11.51       10.92      9.05 o
  -5   1   8       43.23       29.26      9.28 o
  -4   1   8        4.64      -18.03     18.03 o
  -3   1   8      279.23      244.97     12.64 o
  -2   1   8     1286.05     1194.31     22.67 o
  -1   1   8       85.66      100.86      9.88 o
   0   1   8      634.67      695.52     13.69 o
   1   1   8      964.84      867.19     19.98 o
   2   1   8     1334.23     1290.16     24.54 o
   3   1   8      356.78      366.33     15.49 o
   4   1   8      484.29      453.05     17.13 o
   5   1   8       13.03       20.58     10.62 o
   6   1   8      757.84      666.07     21.10 o
   7   1   8      195.97      212.27     14.89 o
   8   1   8      500.67      526.90     20.65 o
   9   1   8      337.05      320.09     18.93 o
  10   1   8        5.85        5.01     28.13 o
  11   1   8      154.18      162.66     17.06 o
  12   1   8      187.87      192.22     18.63 o
  13   1   8      240.59      233.44     20.88 o
  14   1   8      161.03      159.82     19.53 o
  15   1   8       12.48        3.44     36.74 o
  16   1   8       34.36       14.52     34.04 o
  17   1   8      154.56      105.87     22.37 o
  18   1   8       97.41       98.09     21.92 o
  19   1   8       29.97       13.02     37.56 o
  20   1   8        6.65       27.31     41.75 o
 -27   2   8       52.30      -28.21     44.67 o
 -26   2   8       73.89       70.71     24.99 o
 -25   2   8       50.91       68.24     21.77 o
 -24   2   8       15.07       56.49     18.03 o
 -23   2   8      116.46       92.63     22.07 o
 -22   2   8       35.31       25.07     37.41 o
 -21   2   8        0.00      -34.64     34.64 o
 -20   2   8       64.82       38.23     17.13 o
 -19   2   8      187.78      217.43     19.98 o
 -18   2   8      977.03      900.18     30.90 o
 -17   2   8     1191.06     1117.54     32.17 o
 -16   2   8       44.18        2.47     31.65 o
 -15   2   8        0.18      -27.53     27.53 o
 -14   2   8        1.57       -4.34     24.69 o
 -13   2   8        2.74      -24.47     24.47 o
 -12   2   8      111.62      116.27     13.54 o
 -11   2   8      187.15      147.25     14.44 o
 -10   2   8      551.80      516.80     19.00 o
  -9   2   8       43.60       42.35     11.15 o
  -8   2   8        0.44        6.43     19.53 o
  -7   2   8      226.55      228.96     12.94 o
  -6   2   8     1034.03     1051.85     22.15 o
  -5   2   8     2452.10     2407.55     32.02 o
  -4   2   8     2589.64     2577.77     32.77 o
  -3   2   8      556.47      550.17     16.98 o
  -2   2   8      593.34      511.56     16.54 o
  -1   2   8      695.90      668.01     18.33 o
   0   2   8      161.67      151.27      9.28 o
   1   2   8      487.85      478.79     16.31 o
   2   2   8     3415.15     3346.19     38.53 o
   3   2   8     3883.85     3748.88     41.98 o
   4   2   8     2089.77     2028.88     32.25 o
   5   2   8      509.77      539.09     19.08 o
   6   2   8      236.92      273.47     15.49 o
   7   2   8        1.75        0.00     21.70 o
   8   2   8       26.06       43.40     11.82 o
   9   2   8      203.69      159.97     16.16 o
  10   2   8      190.82      186.08     17.06 o
  11   2   8      123.81      113.51     15.56 o
  12   2   8        0.77       11.45     27.68 o
  13   2   8        1.04       -3.82     13.92 o
  14   2   8        3.93       -1.57     15.26 o
  15   2   8        9.53      -27.53     41.90 o
  16   2   8       66.63       80.58     18.03 o
  17   2   8      193.27      191.32     23.34 o
  18   2   8      163.34      163.04     22.15 o
  19   2   8       49.54       26.19     37.04 o
  20   2   8      105.65      119.34     22.52 o
 -27   3   8        5.17      -47.06     47.06 o
 -26   3   8        4.78       -4.56     39.81 o
 -25   3   8        4.77      -12.94     42.87 o
 -24   3   8        0.09      -20.43     41.45 o
 -23   3   8       33.04       19.38     41.23 o
 -22   3   8       32.90       77.37     18.03 o
 -21   3   8      216.60      192.37     22.75 o
 -20   3   8       84.94      100.56     19.00 o
 -19   3   8        7.24       13.17     16.39 o
 -18   3   8        3.31      -34.42     34.42 o
 -17   3   8       30.61       26.64     28.21 o
 -16   3   8       45.04       43.02     14.67 o
 -15   3   8       17.69        4.79     28.21 o
 -14   3   8       23.80       41.60     11.97 o
 -13   3   8      211.87      186.68     16.09 o
 -12   3   8       20.07        8.01     24.84 o
 -11   3   8     1032.38     1001.87     25.07 o
 -10   3   8       77.33       78.41     12.42 o
  -9   3   8       10.20      -20.80     21.25 o
  -8   3   8      165.40      169.55     13.47 o
  -7   3   8     1581.58     1562.51     27.91 o
  -6   3   8     1377.45     1415.26     25.96 o
  -5   3   8     1320.69     1326.22     24.77 o
  -4   3   8      165.90      184.96     12.50 o
  -3   3   8       12.97       27.09      9.65 o
  -2   3   8      927.35      925.70     21.02 o
  -1   3   8      659.95      710.51     19.23 o
   0   3   8     1063.15     1076.68     16.16 o
   1   3   8      885.73      865.02     20.95 o
   2   3   8     1176.05     1122.03     23.87 o
   3   3   8      149.91      142.98     12.94 o
   4   3   8     1021.12     1066.29     24.77 o
   5   3   8     2134.81     2039.20     34.64 o
   6   3   8     3071.62     2761.83     40.78 o
   7   3   8      623.84      613.84     22.60 o
   8   3   8      572.43      513.88     22.30 o
   9   3   8      534.70      511.56     22.90 o
  10   3   8       37.65       29.63     13.24 o
  11   3   8        1.28       21.77     22.45 o
  12   3   8       78.69       97.57     16.46 o
  13   3   8       37.23       21.77     31.57 o
  14   3   8      374.62      401.35     25.22 o
  15   3   8      192.08      227.46     21.55 o
  16   3   8      145.81      103.10     21.02 o
  17   3   8        0.31        7.78     34.87 o
  18   3   8       44.85       55.74     18.71 o
  19   3   8       93.11      133.48     20.80 o
  20   3   8       18.55      -13.92     46.17 o
 -26   4   8       28.64       23.05     46.24 o
 -25   4   8        5.04      -17.51     41.98 o
 -24   4   8        1.01       24.99     33.82 o
 -23   4   8       15.06       19.75     34.64 o
 -22   4   8       27.47      -45.04     45.04 o
 -21   4   8      124.89      102.28     21.55 o
 -20   4   8        9.58       23.27     33.74 o
 -19   4   8        1.77       36.51     14.67 o
 -18   4   8       54.44       80.13     17.06 o
 -17   4   8        1.34      -13.92     32.77 o
 -16   4   8        2.23       28.06     13.47 o
 -15   4   8       57.01       81.33     14.37 o
 -14   4   8       56.95       58.06     14.29 o
 -13   4   8       17.40       37.19     13.32 o
 -12   4   8       34.26       -2.10     26.41 o
 -11   4   8        1.91       -5.91     22.45 o
 -10   4   8      413.52      418.93     18.78 o
  -9   4   8      234.56      261.95     15.49 o
  -8   4   8       41.87        5.24     24.77 o
  -7   4   8      102.92      101.91     11.90 o
  -6   4   8      692.25      682.45     19.75 o
  -5   4   8      486.50      506.62     17.81 o
  -4   4   8      284.85      313.73     15.11 o
  -3   4   8     3412.73     3303.02     38.61 o
  -2   4   8     1037.58     1069.58     23.05 o
  -1   4   8      473.93      498.54     17.51 o
   0   4   8       17.57        3.27     14.20 o
   1   4   8       24.16       16.24     10.77 o
   2   4   8       51.45       61.50     11.07 o
   3   4   8       13.12       29.26      9.73 o
   4   4   8        3.01       -2.84     11.22 o
   5   4   8     2392.33     2325.32     37.64 o
   6   4   8      607.16      559.97     21.25 o
   7   4   8        1.02       -2.24     25.44 o
   8   4   8      447.83      430.38     20.73 o
   9   4   8      221.02      186.53     16.54 o
  10   4   8       98.84      112.31     14.59 o
  11   4   8      149.53      118.37     16.91 o
  12   4   8      419.84      424.32     23.27 o
  13   4   8      215.00      215.71     19.60 o
  14   4   8        2.64      -20.35     35.17 o
  15   4   8       10.05      -38.98     38.98 o
  16   4   8       25.81       38.83     17.36 o
  17   4   8       50.44       20.13     36.59 o
  18   4   8       39.86       54.84     19.60 o
  19   4   8        7.64        5.69     19.23 o
  20   4   8       19.18       14.07     40.70 o
 -26   5   8        2.07        0.00     20.28 o
 -25   5   8        3.87        8.90     41.38 o
 -24   5   8       46.10       25.51     21.02 o
 -23   5   8       17.05       32.40     40.10 o
 -22   5   8      170.35      182.12     22.97 o
 -21   5   8      255.69      293.83     24.24 o
 -20   5   8       95.49       99.21     20.05 o
 -19   5   8       31.27      -16.39     38.68 o
 -18   5   8       69.55       12.12     33.74 o
 -17   5   8      297.22      301.61     22.07 o
 -16   5   8       77.12       89.56     15.79 o
 -15   5   8       36.77       74.45     14.29 o
 -14   5   8      206.64      269.43     17.36 o
 -13   5   8      365.69      429.48     20.43 o
 -12   5   8      247.11      232.55     16.76 o
 -11   5   8       37.12       -4.12     29.03 o
 -10   5   8        0.41       13.84     20.65 o
  -9   5   8      654.68      629.85     20.58 o
  -8   5   8      679.40      710.36     21.77 o
  -7   5   8     1330.17     1379.57     27.76 o
  -6   5   8     1248.99     1252.82     26.04 o
  -5   5   8      164.93      153.68     13.99 o
  -4   5   8      355.24      361.69     15.64 o
  -3   5   8       40.86       44.44     11.30 o
  -2   5   8      125.51      131.84     12.50 o
  -1   5   8     1656.46     1575.75     28.88 o
   0   5   8     1170.36     1196.54     45.01 o
   1   5   8      203.75      222.30     14.59 o
   2   5   8      190.38      198.95     13.99 o
   3   5   8       91.10       87.24     11.45 o
   4   5   8      511.37      555.03     20.20 o
   5   5   8       42.86       31.05     12.12 o
   6   5   8      298.29      266.67     17.36 o
   7   5   8      168.44      167.60     17.21 o
   8   5   8      423.28      440.33     21.25 o
   9   5   8      307.08      315.52     19.60 o
  10   5   8      314.88      326.22     20.35 o
  11   5   8      104.21      113.06     15.71 o
  12   5   8       63.96       44.00     16.16 o
  13   5   8        0.42       -3.29     15.34 o
  14   5   8        5.62       16.54     17.58 o
  15   5   8       12.96      -35.02     35.02 o
  16   5   8      133.53       94.13     21.55 o
  17   5   8       36.95       36.96     19.30 o
  18   5   8        4.12       25.89     18.48 o
  19   5   8       33.89      -18.48     44.37 o
 -25   6   8       39.41      -27.46     46.17 o
 -24   6   8       56.09       85.07     21.02 o
 -23   6   8       46.23       20.80     41.83 o
 -22   6   8       16.93       35.69     36.96 o
 -21   6   8       17.75       16.83     19.30 o
 -20   6   8        1.98      -36.96     36.96 o
 -19   6   8        0.08       30.60     32.77 o
 -18   6   8       51.53       48.11     18.33 o
 -17   6   8       13.30       39.81     15.56 o
 -16   6   8        0.05       19.15     13.92 o
 -15   6   8       64.48       96.97     16.61 o
 -14   6   8      176.65      211.22     17.88 o
 -13   6   8      173.91      194.24     18.11 o
 -12   6   8       14.08       21.17     13.17 o
 -11   6   8      205.93      174.41     16.76 o
 -10   6   8      448.24      451.63     19.90 o
  -9   6   8       32.53       41.45     11.97 o
  -8   6   8      503.10      496.67     19.38 o
  -7   6   8      210.49      179.42     15.04 o
  -6   6   8      107.81       81.48     12.72 o
  -5   6   8      304.28      289.64     16.54 o
  -4   6   8     1154.83     1058.81     25.29 o
  -3   6   8      429.84      448.11     18.26 o
  -2   6   8     2291.75     2435.98     36.14 o
  -1   6   8      665.16      691.80     21.62 o
   0   6   8     2088.48     2096.96     51.14 o
   1   6   8      231.02      223.87     15.11 o
   2   6   8      224.47      259.03     16.24 o
   3   6   8      141.17      136.33     13.17 o
   4   6   8      383.87      368.80     18.48 o
   5   6   8       70.54       64.05     13.69 o
   6   6   8      333.68      325.48     18.11 o
   7   6   8        0.04        1.80     12.87 o
   8   6   8      191.78      190.05     17.73 o
   9   6   8      309.68      324.88     19.38 o
  10   6   8       93.38      103.03     15.86 o
  11   6   8       71.30       67.12     16.24 o
  12   6   8       61.52       66.59     16.83 o
  13   6   8      159.55      176.28     21.77 o
  14   6   8       16.83       21.62     29.26 o
  15   6   8       18.11        7.63     38.91 o
  16   6   8        0.13       15.94     31.95 o
  17   6   8        4.16        9.50     19.45 o
  18   6   8       20.34      -13.24     43.92 o
  19   6   8       43.22       -5.91     23.72 o
 -25   7   8        8.46       -9.35     45.49 o
 -24   7   8       32.27       30.30     22.07 o
 -23   7   8       17.08       -1.05     20.73 o
 -22   7   8        4.28      -12.27     36.89 o
 -21   7   8        7.67       25.96     18.48 o
 -20   7   8       53.24       36.81     41.00 o
 -19   7   8        6.61       10.62     33.07 o
 -18   7   8        1.54       16.46     15.04 o
 -17   7   8        4.65      -12.57     35.62 o
 -16   7   8      174.25      200.67     20.05 o
 -15   7   8      475.37      463.82     24.92 o
 -14   7   8      637.42      722.48     27.31 o
 -13   7   8      382.36      435.69     21.85 o
 -12   7   8       52.96       62.55     13.47 o
 -11   7   8       65.70       60.98     13.99 o
 -10   7   8      106.44      120.61     14.59 o
  -9   7   8      128.36      158.92     14.59 o
  -8   7   8      291.64      262.70     17.21 o
  -7   7   8       93.62       93.15     13.02 o
  -6   7   8     1047.57     1035.76     26.19 o
  -5   7   8     1817.56     1896.37     33.89 o
  -4   7   8     2727.32     2670.40     39.66 o
  -3   7   8      642.65      590.35     20.95 o
  -2   7   8       53.43       15.64     21.02 o
  -1   7   8       23.89       13.62     23.87 o
   0   7   8        1.73       -0.97     15.16 o
   1   7   8       75.10       69.51     12.27 o
   2   7   8       50.91       57.84     12.35 o
   3   7   8        7.00       16.24     10.62 o
   4   7   8       46.12       45.49     11.67 o
   5   7   8       86.38      115.45     13.24 o
   6   7   8        6.18       21.32     12.72 o
   7   7   8      144.22      174.78     16.54 o
   8   7   8      528.49      522.03     23.72 o
   9   7   8      505.75      541.26     24.47 o
  10   7   8      149.90      151.96     17.13 o
  11   7   8       13.04       -6.29     27.53 o
  12   7   8      116.71      104.15     19.23 o
  13   7   8      122.06       92.11     21.02 o
  14   7   8       28.81       26.19     36.81 o
  15   7   8       62.60       39.51     20.65 o
  16   7   8       42.49       42.27     20.65 o
  17   7   8       81.97      105.42     21.47 o
  18   7   8       19.21       22.67     38.23 o
 -24   8   8        1.61        8.08     21.47 o
 -23   8   8       12.59      -40.03     45.57 o
 -22   8   8        1.25       33.00     18.86 o
 -21   8   8        0.37      -38.38     38.38 o
 -20   8   8        2.39       -7.63     33.30 o
 -19   8   8        2.51      -25.96     38.38 o
 -18   8   8      142.16      138.42     22.00 o
 -17   8   8      339.43      335.28     24.09 o
 -16   8   8      390.69      414.81     25.96 o
 -15   8   8      314.87      324.50     23.94 o
 -14   8   8       85.10       70.56     15.64 o
 -13   8   8       10.35       22.37     14.22 o
 -12   8   8      276.55      312.46     19.83 o
 -11   8   8      355.80      337.60     20.88 o
 -10   8   8        2.23       24.69     12.05 o
  -9   8   8      636.79      601.57     22.82 o
  -8   8   8      954.52      955.85     27.91 o
  -7   8   8      683.65      693.83     23.79 o
  -6   8   8      785.40      701.01     23.19 o
  -5   8   8      112.16      103.10     13.77 o
  -4   8   8       74.69       82.98     12.79 o
  -3   8   8       52.62       50.58     12.50 o
  -2   8   8      156.32      148.22     13.77 o
  -1   8   8      466.89      410.40     18.93 o
   0   8   8       13.31       -5.06     36.06 o
   1   8   8      469.14      413.24     19.60 o
   2   8   8      262.98      213.99     17.21 o
   3   8   8       33.16       23.05     23.72 o
   4   8   8      610.20      651.25     24.47 o
   5   8   8      384.85      345.75     20.80 o
   6   8   8      339.99      307.44     20.20 o
   7   8   8      133.59      124.28     16.24 o
   8   8   8       77.28       74.82     15.11 o
   9   8   8      258.84      268.09     21.55 o
  10   8   8      238.36      277.59     21.85 o
  11   8   8       69.15       91.13     17.58 o
  12   8   8       39.82       87.39     15.71 o
  13   8   8      104.09      110.36     19.90 o
  14   8   8      174.70      166.85     23.27 o
  15   8   8      435.43      474.97     30.38 o
  16   8   8      165.12      182.34     25.66 o
  17   8   8        5.21        4.49     41.60 o
 -23   9   8        0.80      -36.89     44.67 o
 -22   9   8       23.60      -30.98     49.46 o
 -21   9   8       46.63       55.37     20.58 o
 -20   9   8      249.99      201.05     24.32 o
 -19   9   8      204.54      210.40     24.69 o
 -18   9   8       87.06       76.54     20.58 o
 -17   9   8       94.19      110.66     19.83 o
 -16   9   8       95.83      126.30     20.80 o
 -15   9   8       94.42      133.33     19.30 o
 -14   9   8       27.68      -12.20     32.92 o
 -13   9   8       41.64      -11.60     37.71 o
 -12   9   8      303.54      290.68     20.80 o
 -11   9   8      142.39      145.60     16.61 o
 -10   9   8       38.21       60.23     14.37 o
  -9   9   8      372.54      331.54     20.20 o
  -8   9   8      185.85      126.75     16.91 o
  -7   9   8        8.98       34.87     11.90 o
  -6   9   8        2.46        8.23     11.82 o
  -5   9   8       45.82       26.04     13.02 o
  -4   9   8        8.89       -2.32     24.32 o
  -3   9   8        7.92      -15.86     26.49 o
  -2   9   8       26.92       26.94     12.94 o
  -1   9   8       87.52      119.86     13.54 o
   0   9   8      474.32      510.07     28.02 o
   1   9   8      422.78      428.81     20.50 o
   2   9   8      227.51      261.20     17.96 o
   3   9   8      105.16       99.21     15.71 o
   4   9   8      102.43       96.67     14.81 o
   5   9   8        3.03      -10.70     24.84 o
   6   9   8       59.51       51.63     14.96 o
   7   9   8       47.41       20.35     32.02 o
   8   9   8        8.12      -31.20     31.20 o
   9   9   8       61.17       44.67     18.03 o
  10   9   8       30.10       28.21     16.91 o
  11   9   8      128.43      132.73     20.20 o
  12   9   8      225.15      183.39     23.27 o
  13   9   8      227.83      233.97     22.52 o
  14   9   8       38.24      -16.24     45.87 o
  15   9   8       17.98       16.01     19.83 o
  16   9   8        1.23      -31.13     41.98 o
  17   9   8        1.02      -49.38     49.38 o
 -22  10   8        0.22        9.20     44.22 o
 -21  10   8       11.04      -30.53     47.59 o
 -20  10   8        0.05      -12.57     39.13 o
 -19  10   8       12.51       28.58     41.38 o
 -18  10   8       21.97        3.82     48.93 o
 -17  10   8       30.07       24.17     20.43 o
 -16  10   8        7.38       -7.11     40.48 o
 -15  10   8       71.05       80.73     18.86 o
 -14  10   8       35.90       35.91     17.58 o
 -13  10   8       31.50       33.30     16.46 o
 -12  10   8       64.36       59.71     16.54 o
 -11  10   8       14.15        5.76     31.13 o
 -10  10   8       77.00       83.88     15.94 o
  -9  10   8      250.09      213.32     19.08 o
  -8  10   8       17.21        0.00     30.08 o
  -7  10   8        1.67      -20.88     26.04 o
  -6  10   8       18.53       52.45     12.79 o
  -5  10   8      372.46      401.87     20.20 o
  -4  10   8      292.36      282.60     19.98 o
  -3  10   8       10.42       27.09     11.82 o
  -2  10   8      275.69      290.09     19.00 o
  -1  10   8     1186.49     1258.43     32.40 o
   0  10   8     1078.98     1177.51     36.44 o
   1  10   8      181.43      206.13     17.06 o
   2  10   8       37.27       29.63     14.44 o
   3  10   8      403.68      394.24     21.10 o
   4  10   8      298.59      224.84     20.65 o
   5  10   8       21.27       17.96     15.19 o
   6  10   8       51.50       54.55     16.16 o
   7  10   8      176.82      172.61     19.30 o
   8  10   8       43.29       76.54     14.74 o
   9  10   8       19.78       10.18     30.45 o
  10  10   8        0.25       21.02     27.16 o
  11  10   8        2.75      -34.04     34.04 o
  12  10   8      106.17      130.94     20.35 o
  13  10   8       32.85      -40.25     40.25 o
  14  10   8       28.63      -33.89     43.62 o
  15  10   8        0.04      -22.15     40.78 o
  16  10   8       27.47       16.16     20.88 o
 -21  11   8       23.32      -27.38     43.25 o
 -20  11   8        5.41      -44.67     44.67 o
 -19  11   8       29.19       24.69     21.17 o
 -18  11   8      149.11      114.40     23.34 o
 -17  11   8      194.47      169.40     25.51 o
 -16  11   8      178.63      130.19     22.52 o
 -15  11   8      108.46       90.53     20.88 o
 -14  11   8      100.50       31.43     38.68 o
 -13  11   8      101.80      148.52     19.45 o
 -12  11   8      152.57      172.91     19.75 o
 -11  11   8      321.78      346.80     23.42 o
 -10  11   8       58.28       51.33     16.16 o
  -9  11   8       21.54        5.91     26.49 o
  -8  11   8       73.20       89.26     15.86 o
  -7  11   8       43.37       28.28     13.92 o
  -6  11   8       10.00      -16.69     26.34 o
  -5  11   8       71.27       80.73     15.56 o
  -4  11   8      117.31      137.45     16.09 o
  -3  11   8      159.01      189.75     16.61 o
  -2  11   8      133.76      151.66     17.13 o
  -1  11   8        7.82       -5.31     27.53 o
   0  11   8       15.73       14.70     18.39 o
   1  11   8        1.67       14.37     13.24 o
   2  11   8       21.02       36.36     13.69 o
   3  11   8       62.60       65.10     15.64 o
   4  11   8      102.70      111.41     17.06 o
   5  11   8      316.81      357.65     23.12 o
   6  11   8      120.57      153.09     18.11 o
   7  11   8       27.67       67.41     15.04 o
   8  11   8       40.43       44.29     17.51 o
   9  11   8        0.96      -36.51     36.51 o
  10  11   8       45.89       79.09     17.66 o
  11  11   8       31.06       46.54     18.41 o
  12  11   8        1.04      -24.54     40.03 o
  13  11   8        4.17       16.83     40.78 o
  14  11   8       17.96        4.41     37.86 o
  15  11   8       21.21       23.05     44.97 o
 -20  12   8       43.33       36.89     44.22 o
 -19  12   8       15.46       20.35     21.10 o
 -18  12   8        0.77       25.66     39.21 o
 -17  12   8        0.08        0.00     40.93 o
 -16  12   8        7.62       17.06     20.20 o
 -15  12   8       65.35       30.90     48.56 o
 -14  12   8       88.76       83.05     22.45 o
 -13  12   8        4.00        7.18     36.66 o
 -12  12   8      160.13      136.18     22.52 o
 -11  12   8       23.00       45.27     17.28 o
 -10  12   8       30.87        9.80     37.04 o
  -9  12   8        0.52       19.23     31.35 o
  -8  12   8       40.47      -15.71     30.98 o
  -7  12   8       30.36      -12.35     33.15 o
  -6  12   8       18.55      -18.11     31.35 o
  -5  12   8       94.42      106.32     16.09 o
  -4  12   8       47.39       24.32     16.01 o
  -3  12   8        1.14      -23.34     30.83 o
  -2  12   8       16.51       -2.92     31.28 o
  -1  12   8       15.32       11.60     33.82 o
   0  12   8        0.02      -16.89     21.23 o
   1  12   8       17.93       20.80     27.38 o
   2  12   8       19.00        3.07     31.35 o
   3  12   8        2.54       28.13     29.11 o
   4  12   8        7.23       12.05     15.04 o
   5  12   8        0.01      -35.32     35.32 o
   6  12   8        1.83       -3.44     29.18 o
   7  12   8        0.70       -3.59     31.35 o
   8  12   8        4.46        0.00     37.34 o
   9  12   8        0.48      -11.45     33.15 o
  10  12   8       66.49       23.72     38.68 o
  11  12   8       31.69       58.44     20.80 o
  12  12   8        0.96      -17.21     39.95 o
  13  12   8       28.07       31.28     39.73 o
 -18  13   8       92.64       72.58     23.19 o
 -17  13   8      105.00       88.36     25.44 o
 -16  13   8       93.30       98.69     24.54 o
 -15  13   8       47.93       41.15     43.55 o
 -14  13   8        1.88       22.90     19.00 o
 -13  13   8       36.70       19.30     43.10 o
 -12  13   8       96.91      110.66     20.88 o
 -11  13   8      136.08      175.91     21.92 o
 -10  13   8      152.67      184.89     22.00 o
  -9  13   8        8.46       27.68     32.10 o
  -8  13   8       36.50       13.54     36.89 o
  -7  13   8        0.00        6.66     28.73 o
  -6  13   8        1.34        0.00     31.35 o
  -5  13   8      134.90      147.70     19.53 o
  -4  13   8      161.52      170.89     20.05 o
  -3  13   8      174.03      211.37     20.28 o
  -2  13   8      216.83      256.19     20.65 o
  -1  13   8       64.47      117.32     16.91 o
   0  13   8       37.15       65.18     11.55 o
   1  13   8        0.68        0.00     31.57 o
   2  13   8        2.21      -16.54     35.47 o
   3  13   8       17.86       23.57     29.93 o
   4  13   8      103.69      100.93     19.53 o
   5  13   8      203.37      177.70     23.05 o
   6  13   8      195.44      159.82     23.49 o
   7  13   8       94.48       97.34     18.86 o
   8  13   8        2.16      -31.28     31.28 o
   9  13   8       14.20       34.57     19.23 o
  10  13   8        3.16      -37.19     37.19 o
  11  13   8       58.80       70.41     20.20 o
  12  13   8       15.24      -36.29     42.50 o
 -17  14   8        3.61       17.51     21.47 o
 -16  14   8        0.20      -31.80     38.31 o
 -15  14   8        1.03       -8.75     39.66 o
 -14  14   8        2.61       21.25     37.34 o
 -13  14   8        5.20       28.88     36.66 o
 -12  14   8       93.55       86.72     22.15 o
 -11  14   8       41.04       47.51     20.43 o
 -10  14   8       10.73       -3.82     39.21 o
  -9  14   8        9.94        3.74     31.87 o
  -8  14   8       10.01       29.33     36.29 o
  -7  14   8       61.17       83.95     19.60 o
  -6  14   8       38.28       49.16     18.11 o
  -5  14   8        0.44      -28.13     30.68 o
  -4  14   8      119.92      119.79     19.23 o
  -3  14   8      192.23      195.73     22.82 o
  -2  14   8       24.01       13.77     34.42 o
  -1  14   8       64.48       80.21     17.66 o
   0  14   8       59.35       68.85     26.30 o
   1  14   8       14.07      -10.48     38.61 o
   2  14   8        5.34       35.69     16.46 o
   3  14   8       23.76        0.00     35.62 o
   4  14   8        0.94       13.92     17.06 o
   5  14   8       10.61        0.00     32.70 o
   6  14   8       12.98       47.74     18.26 o
   7  14   8        0.22      -34.34     34.34 o
   8  14   8        0.62       25.14     37.04 o
   9  14   8       33.35       30.23     39.81 o
  10  14   8       76.87       44.29     46.84 o
 -14  15   8       39.01       47.66     23.27 o
 -13  15   8       50.27       13.17     43.77 o
 -12  15   8       18.78       34.49     20.88 o
 -11  15   8      199.97      191.47     24.17 o
 -10  15   8      183.21      213.77     23.12 o
  -9  15   8      319.48      336.47     28.13 o
  -8  15   8      135.97      167.90     24.09 o
  -7  15   8       15.12       44.82     18.86 o
  -6  15   8       41.06       83.05     19.30 o
  -5  15   8       29.88       57.76     18.86 o
  -4  15   8        1.30       29.78     35.76 o
  -3  15   8       16.12        7.41     34.42 o
  -2  15   8       10.43      -35.47     35.47 o
  -1  15   8       15.87      -30.00     36.36 o
   0  15   8       12.20        5.65     24.27 o
   1  15   8       14.52      -41.60     41.60 o
   2  15   8      149.06      133.63     21.70 o
   3  15   8      285.08      271.30     26.19 o
   4  15   8      164.32      152.26     23.72 o
   5  15   8      110.58       65.92     22.67 o
   6  15   8       14.14       -1.05     19.45 o
   7  15   8       10.48      -38.98     40.40 o
   8  15   8       12.31        0.00     43.55 o
 -11  16   8       70.10       30.90     48.56 o
 -10  16   8       30.87        4.34     45.49 o
  -9  16   8       47.16       24.77     20.58 o
  -8  16   8      119.82      147.32     22.97 o
  -7  16   8      122.13      177.85     23.64 o
  -6  16   8      186.18      209.80     26.64 o
  -5  16   8       46.50       44.82     45.57 o
  -4  16   8        0.33       12.05     34.72 o
  -3  16   8        3.71      -19.98     34.12 o
  -2  16   8        5.29      -11.97     34.64 o
  -1  16   8        2.25       24.24     31.28 o
   0  16   8        2.14        7.41     15.01 o
   1  16   8       15.77      -12.27     36.89 o
   2  16   8       15.51      -24.69     40.40 o
   3  16   8        1.47       24.02     16.54 o
   4  16   8       41.79       60.53     19.53 o
   5  16   8       72.35       21.85     41.23 o
  -6  17   8        4.49        0.00     43.55 o
  -5  17   8        6.32       19.60     19.83 o
  -4  17   8       90.90       38.68     41.45 o
  -3  17   8      309.43      339.77     28.81 o
  -2  17   8      188.87      223.64     26.34 o
  -1  17   8        2.21      -44.67     44.67 o
 -27   1   9       38.70       54.62     21.92 o
 -26   1   9       49.68       82.75     22.07 o
 -25   1   9       73.50       82.08     24.32 o
 -24   1   9       50.68       24.62     43.77 o
 -23   1   9       62.53       70.93     19.53 o
 -22   1   9       76.74      126.15     18.63 o
 -21   1   9      139.14      181.44     19.90 o
 -20   1   9      358.47      355.78     25.44 o
 -19   1   9      136.35      162.14     19.30 o
 -18   1   9       88.48       86.94     16.69 o
 -17   1   9      126.51      141.49     17.88 o
 -16   1   9       16.46       43.92     13.62 o
 -15   1   9        4.35       17.66     12.42 o
 -14   1   9       94.73      110.36     14.37 o
 -13   1   9      200.98      205.84     16.98 o
 -12   1   9      805.31      808.90     24.84 o
 -11   1   9     1014.07     1044.22     26.34 o
 -10   1   9      224.29      250.20     16.31 o
  -9   1   9       10.60       16.69     10.62 o
  -8   1   9      369.79      361.62     16.98 o
  -7   1   9      218.78      222.89     14.29 o
  -6   1   9      826.48      834.49     21.85 o
  -5   1   9     2900.27     2877.43     37.41 o
  -4   1   9      824.71      876.09     22.07 o
  -3   1   9      332.09      353.23     15.34 o
  -2   1   9      146.94      156.83     12.27 o
  -1   1   9      176.25      166.33     12.27 o
   0   1   9       23.17       36.41     16.65 o
   1   1   9      101.84      103.78     11.82 o
   2   1   9      871.94      869.43     22.90 o
   3   1   9     2306.39     2102.05     34.27 o
   4   1   9      303.03      272.20     16.39 o
   5   1   9        4.47      -14.44     25.22 o
   6   1   9        0.91       -4.34     18.11 o
   7   1   9        9.18       24.69     11.00 o
   8   1   9       63.92       70.86     14.07 o
   9   1   9      329.03      380.25     20.43 o
  10   1   9      532.39      571.57     24.17 o
  11   1   9       62.63       73.03     14.44 o
  12   1   9        5.26      -18.33     27.01 o
  13   1   9        6.32       15.64     14.52 o
  14   1   9      131.47      110.51     19.98 o
  15   1   9        1.08       21.25     15.34 o
  16   1   9       49.37        0.00     44.82 o
  17   1   9       89.62       75.50     20.80 o
  18   1   9      163.75      169.02     23.94 o
  19   1   9       12.81      -22.97     45.19 o
 -26   2   9        5.22       18.26     39.81 o
 -25   2   9        0.04      -15.26     21.10 o
 -24   2   9        7.32       28.88     18.71 o
 -23   2   9       37.59       27.46     18.41 o
 -22   2   9        0.91       29.55     33.00 o
 -21   2   9       21.25      -21.02     36.44 o
 -20   2   9       23.05        9.05     18.11 o
 -19   2   9       13.45       50.73     15.64 o
 -18   2   9      224.65      215.86     19.60 o
 -17   2   9        0.47      -28.88     28.88 o
 -16   2   9       73.75       82.45     14.89 o
 -15   2   9       22.19       30.90     13.02 o
 -14   2   9        3.21      -11.52     25.44 o
 -13   2   9      107.11       89.49     14.81 o
 -12   2   9      315.44      281.85     17.21 o
 -11   2   9     1886.82     1737.74     33.30 o
 -10   2   9     3234.20     3245.33     43.10 o
  -9   2   9      808.13      783.39     22.52 o
  -8   2   9       20.11       26.79     11.75 o
  -7   2   9      796.36      768.35     21.47 o
  -6   2   9      181.60      160.72     13.47 o
  -5   2   9        2.45        0.00     19.23 o
  -4   2   9      553.55      551.06     18.63 o
  -3   2   9        0.30        0.00     19.60 o
  -2   2   9      271.90      256.34     13.92 o
  -1   2   9        0.68        0.00      9.65 o
   0   2   9      381.83      412.89     14.22 o
   1   2   9       20.77       47.44     10.25 o
   2   2   9       18.42        7.26     10.33 o
   3   2   9        2.03       10.40     10.70 o
   4   2   9       70.47       55.14     12.50 o
   5   2   9      239.57      261.88     16.46 o
   6   2   9      262.80      191.69     15.79 o
   7   2   9       42.60       28.58     13.99 o
   8   2   9       80.54       68.61     14.74 o
   9   2   9        4.33        5.24     26.56 o
  10   2   9       68.38       87.47     14.74 o
  11   2   9      152.69      143.43     18.11 o
  12   2   9      661.02      660.45     29.03 o
  13   2   9      281.57      306.32     23.64 o
  14   2   9       34.65        3.44     33.00 o
  15   2   9       98.96      121.66     18.71 o
  16   2   9      167.02      192.67     23.42 o
  17   2   9       38.85      -38.98     38.98 o
  18   2   9        1.13      -21.70     41.38 o
  19   2   9        0.32       -3.44     20.50 o
 -26   3   9        2.66       23.05     40.48 o
 -25   3   9        2.42       16.46     20.05 o
 -24   3   9        0.05      -29.26     39.43 o
 -23   3   9        3.27      -39.73     39.73 o
 -22   3   9        0.39        0.00     31.80 o
 -21   3   9       46.95       68.54     19.15 o
 -20   3   9      566.37      544.48     28.88 o
 -19   3   9      786.35      812.42     32.70 o
 -18   3   9       63.10      104.45     17.88 o
 -17   3   9       13.35       13.32     14.67 o
 -16   3   9       23.29        9.35     15.49 o
 -15   3   9       87.99       70.86     15.49 o
 -14   3   9       23.00       21.32     22.07 o
 -13   3   9       29.31        0.00     26.04 o
 -12   3   9        0.05        8.08     11.75 o
 -11   3   9      584.91      595.28     22.15 o
 -10   3   9      396.77      372.09     19.00 o
  -9   3   9      474.55      469.88     19.15 o
  -8   3   9     1636.26     1606.43     29.93 o
  -7   3   9      388.85      403.44     17.51 o
  -6   3   9      855.28      904.60     23.05 o
  -5   3   9     2684.32     2593.03     36.51 o
  -4   3   9       12.05       -8.53     19.15 o
  -3   3   9        0.94       18.63      9.65 o
  -2   3   9       17.80       24.17     10.92 o
  -1   3   9     1055.61     1001.94     23.87 o
   0   3   9       17.86        6.71     13.88 o
   1   3   9      628.20      671.23     20.50 o
   2   3   9     2179.99     2095.54     33.89 o
   3   3   9     3428.79     3344.32     43.32 o
   4   3   9      401.07      427.01     18.71 o
   5   3   9       99.98       87.99     13.54 o
   6   3   9      146.18      144.18     14.07 o
   7   3   9        0.11       -4.79     25.29 o
   8   3   9       43.00       28.43     13.47 o
   9   3   9        6.79       14.59     12.64 o
  10   3   9        6.51       26.94     13.39 o
  11   3   9       77.79       48.48     17.13 o
  12   3   9      146.19      120.54     20.58 o
  13   3   9      124.30      125.70     19.38 o
  14   3   9      174.60      201.94     22.07 o
  15   3   9       73.48        0.00     36.89 o
  16   3   9       18.39       15.94     36.06 o
  17   3   9        0.66       36.36     18.18 o
  18   3   9        0.37        9.88     18.86 o
  19   3   9        0.02       18.63     42.20 o
 -26   4   9       20.16      -42.65     42.65 o
 -25   4   9       67.01       70.26     22.45 o
 -24   4   9       60.71       92.48     21.25 o
 -23   4   9        0.63      -32.40     40.48 o
 -22   4   9      124.00       96.52     22.82 o
 -21   4   9      277.69      222.00     25.66 o
 -20   4   9      200.00      118.67     24.02 o
 -19   4   9       18.00      -13.17     33.67 o
 -18   4   9      228.70      238.76     20.35 o
 -17   4   9      682.76      684.10     28.51 o
 -16   4   9      510.91      476.39     23.34 o
 -15   4   9       82.74       79.54     15.26 o
 -14   4   9       19.63       40.93     13.17 o
 -13   4   9        0.05      -26.94     26.94 o
 -12   4   9        1.00       22.97     11.60 o
 -11   4   9       56.36       25.66     27.68 o
 -10   4   9      501.78      465.99     19.98 o
  -9   4   9       73.86       56.27     12.05 o
  -8   4   9       31.13       15.41     22.82 o
  -7   4   9       79.31       73.48     12.05 o
  -6   4   9        3.69       23.57      9.43 o
  -5   4   9      673.87      625.06     20.50 o
  -4   4   9      550.97      530.11     19.23 o
  -3   4   9     1641.48     1672.42     30.00 o
  -2   4   9        0.53        0.00     25.66 o
  -1   4   9      794.59      787.73     22.45 o
   0   4   9      441.61      427.63     12.22 o
   1   4   9     1187.19     1146.50     25.74 o
   2   4   9      223.32      202.32     14.22 o
   3   4   9       88.85       24.32     28.51 o
   4   4   9     1371.18     1293.75     29.70 o
   5   4   9     2404.91     2336.24     39.58 o
   6   4   9      576.16      549.87     23.19 o
   7   4   9       68.29       58.44     13.99 o
   8   4   9        2.99       15.64     27.09 o
   9   4   9       46.21       59.18     13.84 o
  10   4   9        4.71      -14.37     23.57 o
  11   4   9        8.87       -6.14     33.22 o
  12   4   9       83.30       75.50     18.03 o
  13   4   9      474.08      473.03     27.61 o
  14   4   9       75.01       84.03     20.65 o
  15   4   9        0.10       19.23     40.78 o
  16   4   9        8.35        8.08     36.21 o
  17   4   9        3.39       29.93     38.01 o
  18   4   9       89.15      104.08     22.15 o
 -26   5   9        5.98      -28.58     46.69 o
 -25   5   9       46.64       67.04     21.32 o
 -24   5   9       55.06       26.04     22.22 o
 -23   5   9       35.94       29.03     21.17 o
 -22   5   9       11.49       25.44     18.93 o
 -21   5   9        5.92      -38.08     38.08 o
 -20   5   9        5.57        3.52     34.87 o
 -19   5   9       35.72      -13.62     36.66 o
 -18   5   9       23.17       33.97     16.24 o
 -17   5   9       14.33       27.09     30.83 o
 -16   5   9       57.68       25.66     30.83 o
 -15   5   9      202.82      201.50     19.68 o
 -14   5   9      403.60      443.17     22.82 o
 -13   5   9      616.30      656.79     24.47 o
 -12   5   9      293.56      362.96     19.45 o
 -11   5   9       10.71        6.73     26.56 o
 -10   5   9        2.82      -12.87     25.22 o
  -9   5   9       50.14       48.71     11.45 o
  -8   5   9      106.03       86.42     12.42 o
  -7   5   9       54.67       46.84     11.37 o
  -6   5   9      137.53      142.61     13.02 o
  -5   5   9        8.26       11.00     11.15 o
  -4   5   9      416.51      441.00     17.96 o
  -3   5   9      508.23      501.83     19.00 o
  -2   5   9     1085.46     1051.03     25.29 o
  -1   5   9     2259.90     2227.83     35.62 o
   0   5   9      727.32      679.08     15.37 o
   1   5   9        3.20       17.81     22.00 o
   2   5   9      177.43      178.30     13.77 o
   3   5   9        9.58       18.11     10.77 o
   4   5   9       19.29       22.15     24.62 o
   5   5   9        0.03       21.02     24.62 o
   6   5   9      308.27      301.76     19.98 o
   7   5   9      509.99      467.64     22.90 o
   8   5   9      338.92      296.37     20.95 o
   9   5   9       79.98       90.53     16.31 o
  10   5   9       78.97       88.44     16.76 o
  11   5   9       20.08       44.15     15.71 o
  12   5   9        0.01        6.66     16.16 o
  13   5   9        2.17      -31.65     36.06 o
  14   5   9       28.68       33.74     17.96 o
  15   5   9        0.12        0.00     30.45 o
  16   5   9       13.95       20.73     37.71 o
  17   5   9       76.12      110.29     21.02 o
  18   5   9      111.83      150.39     23.05 o
 -25   6   9        6.76       27.91     37.79 o
 -24   6   9       43.45       -4.49     48.56 o
 -23   6   9       31.33        8.53     38.08 o
 -22   6   9       37.15       36.59     21.40 o
 -21   6   9       18.35       27.98     19.00 o
 -20   6   9       54.51       21.92     33.52 o
 -19   6   9      104.20       89.86     20.28 o
 -18   6   9       46.17      -32.77     36.21 o
 -17   6   9       23.47       -9.43     36.44 o
 -16   6   9       18.31        0.00     34.12 o
 -15   6   9      120.44      128.47     18.03 o
 -14   6   9       10.21       -2.69     30.38 o
 -13   6   9       99.21      103.85     14.81 o
 -12   6   9      566.38      552.71     23.72 o
 -11   6   9     1283.52     1340.44     32.47 o
 -10   6   9      817.10      922.48     27.09 o
  -9   6   9      710.19      706.10     24.47 o
  -8   6   9      103.47      120.09     13.84 o
  -7   6   9      236.58      215.71     15.71 o
  -6   6   9      988.26      935.50     25.81 o
  -5   6   9      488.46      490.83     19.75 o
  -4   6   9       72.20       58.51     12.57 o
  -3   6   9      330.05      299.74     17.88 o
  -2   6   9      213.70      239.95     16.01 o
  -1   6   9     1604.57     1668.01     32.70 o
   0   6   9      377.11      391.48     25.51 o
   1   6   9        0.72        2.10     20.65 o
   2   6   9       19.03       13.09     25.07 o
   3   6   9      109.01      110.14     13.39 o
   4   6   9      267.24      241.82     16.91 o
   5   6   9       75.63       86.05     13.84 o
   6   6   9      130.72      118.29     15.94 o
   7   6   9      292.05      277.74     19.68 o
   8   6   9        5.45      -25.29     28.81 o
   9   6   9        2.92        7.41     14.14 o
  10   6   9       68.22       51.78     17.06 o
  11   6   9      198.83      181.52     19.75 o
  12   6   9      786.30      826.63     33.97 o
  13   6   9      362.69      364.01     26.19 o
  14   6   9       40.62       11.60     35.99 o
  15   6   9        0.06      -28.51     31.35 o
  16   6   9      109.00       12.72     50.43 o
  17   6   9       49.26       64.80     20.80 o
 -24   7   9       10.62       -9.13     45.79 o
 -23   7   9        7.77       30.75     45.87 o
 -22   7   9       14.47      -43.47     43.47 o
 -21   7   9       41.72       30.60     20.73 o
 -20   7   9        5.57       75.94     17.73 o
 -19   7   9       29.60       -3.67     32.17 o
 -18   7   9        3.69      -41.75     41.75 o
 -17   7   9        0.04      -33.30     33.30 o
 -16   7   9      137.18       90.76     20.05 o
 -15   7   9       37.76      -33.97     33.97 o
 -14   7   9        0.34        5.69     27.46 o
 -13   7   9      101.98       92.93     15.94 o
 -12   7   9       40.13       32.92     14.59 o
 -11   7   9       67.99      -12.50     34.79 o
 -10   7   9        0.06      -28.58     28.58 o
  -9   7   9      308.17      306.47     18.18 o
  -8   7   9      626.20      609.72     23.42 o
  -7   7   9      867.31      812.04     25.89 o
  -6   7   9      526.74      479.01     20.88 o
  -5   7   9        0.47      -19.60     25.36 o
  -4   7   9      562.39      603.66     21.25 o
  -3   7   9      245.84      241.15     17.21 o
  -2   7   9        7.48       24.77     11.22 o
  -1   7   9      229.72      235.84     16.16 o
   0   7   9      225.22      226.87     11.26 o
   1   7   9       16.57      -15.64     24.39 o
   2   7   9        0.04        0.00     23.42 o
   3   7   9      107.43      115.08     14.59 o
   4   7   9       93.89      103.70     15.19 o
   5   7   9      444.75      386.31     21.77 o
   6   7   9      261.01      258.14     19.15 o
   7   7   9       52.03       47.89     15.94 o
   8   7   9       10.65       -5.91     28.58 o
   9   7   9        5.90        3.07     32.32 o
  10   7   9        6.04       12.87     28.13 o
  11   7   9        0.28       20.43     30.08 o
  12   7   9       15.34       14.22     30.98 o
  13   7   9       80.68       60.23     20.80 o
  14   7   9      282.41      252.60     26.71 o
  15   7   9      154.73      181.97     24.02 o
  16   7   9        9.13      -43.32     43.32 o
  17   7   9        5.33       -1.12     19.68 o
 -24   8   9       54.42       42.42     46.91 o
 -23   8   9       45.85      -54.62     54.62 o
 -22   8   9       21.23      -13.09     44.59 o
 -21   8   9        1.58       12.35     34.12 o
 -20   8   9        4.95       -7.86     40.48 o
 -19   8   9       12.83       11.52     38.08 o
 -18   8   9       17.77       21.47     33.97 o
 -17   8   9      166.04      160.87     21.92 o
 -16   8   9      198.79      246.31     22.15 o
 -15   8   9       53.32       73.62     17.21 o
 -14   8   9        1.98       12.12     14.67 o
 -13   8   9        0.71        0.00     29.70 o
 -12   8   9        1.44       11.00     26.64 o
 -11   8   9       21.42       38.68     13.54 o
 -10   8   9      308.14      355.78     21.10 o
  -9   8   9      180.90      199.48     17.36 o
  -8   8   9       19.12       26.94     29.33 o
  -7   8   9        0.37      -19.15     23.94 o
  -6   8   9       14.52        2.32     23.72 o
  -5   8   9       90.51      117.84     13.99 o
  -4   8   9      326.13      352.71     18.78 o
  -3   8   9      285.88      296.59     18.11 o
  -2   8   9      229.89      229.55     16.69 o
  -1   8   9      155.72      185.86     15.79 o
   0   8   9      100.78      103.78     10.60 o
   1   8   9       83.57      100.04     13.69 o
   2   8   9        0.07        0.00     21.85 o
   3   8   9       68.96       60.98     14.37 o
   4   8   9      643.16      578.52     24.99 o
   5   8   9        2.54      -29.78     29.78 o
   6   8   9       17.19        0.00     30.30 o
   7   8   9        2.29        2.99     26.34 o
   8   8   9       11.76       34.27     15.04 o
   9   8   9       44.67       29.26     36.06 o
  10   8   9       38.03       23.64     38.98 o
  11   8   9      124.20      114.85     19.68 o
  12   8   9      147.07      124.28     22.45 o
  13   8   9       19.45       26.26     19.15 o
  14   8   9       70.55      113.58     20.73 o
  15   8   9       51.60       62.03     19.68 o
  16   8   9       15.48       18.11     41.08 o
 -23   9   9       10.43      -23.49     43.32 o
 -22   9   9       12.24      -13.54     43.62 o
 -21   9   9        6.91       12.87     39.88 o
 -20   9   9        0.39      -24.62     46.09 o
 -19   9   9        0.63       19.98     38.91 o
 -18   9   9        6.61        7.56     36.14 o
 -17   9   9      126.35      143.88     20.73 o
 -16   9   9      148.46      151.37     21.92 o
 -15   9   9      101.52      109.91     19.38 o
 -14   9   9      150.24      172.84     20.28 o
 -13   9   9       71.40       73.70     16.83 o
 -12   9   9       30.86       20.80     32.62 o
 -11   9   9       27.76        0.00     32.62 o
 -10   9   9       26.42       17.21     14.44 o
  -9   9   9      128.90      166.10     17.28 o
  -8   9   9      529.25      490.91     24.02 o
  -7   9   9      382.75      363.26     20.80 o
  -6   9   9       11.75       10.10     24.54 o
  -5   9   9      154.37      176.51     16.24 o
  -4   9   9      479.36      494.65     23.27 o
  -3   9   9      208.06      210.32     17.21 o
  -2   9   9        5.70        9.95     13.47 o
  -1   9   9      393.90      428.66     20.95 o
   0   9   9      713.04      725.30     20.69 o
   1   9   9      208.94      191.92     17.81 o
   2   9   9        0.09      -26.19     26.19 o
   3   9   9       31.26       30.30     13.47 o
   4   9   9      162.28      141.79     17.88 o
   5   9   9        3.99      -28.96     31.20 o
   6   9   9      229.76      260.23     20.05 o
   7   9   9        0.67       22.00     28.96 o
   8   9   9        6.64        3.29     30.38 o
   9   9   9       16.00        3.44     34.79 o
  10   9   9        4.62       -7.11     30.98 o
  11   9   9        2.74        3.74     33.22 o
  12   9   9       25.53        0.00     41.45 o
  13   9   9       59.35       73.10     20.50 o
  14   9   9      136.00      154.58     21.55 o
  15   9   9       24.95       31.57     41.60 o
 -22  10   9        4.86      -28.21     47.44 o
 -21  10   9        3.59       30.08     21.40 o
 -20  10   9       20.88      -45.72     45.72 o
 -19  10   9       70.48       55.59     21.17 o
 -18  10   9       15.15      -23.72     38.76 o
 -17  10   9       31.51       32.70     19.75 o
 -16  10   9       54.30       40.48     42.12 o
 -15  10   9       56.14       77.74     18.93 o
 -14  10   9      227.58      244.37     23.49 o
 -13  10   9       90.88       90.76     18.33 o
 -12  10   9        4.77      -19.00     33.00 o
 -11  10   9       36.99       27.38     31.13 o
 -10  10   9        0.46      -34.04     34.04 o
  -9  10   9        6.23       11.60     29.03 o
  -8  10   9       92.37       83.95     16.31 o
  -7  10   9      115.88      113.88     16.24 o
  -6  10   9      287.25      286.34     18.63 o
  -5  10   9      417.82      422.30     21.77 o
  -4  10   9      274.32      275.87     18.93 o
  -3  10   9       73.87       65.54     15.19 o
  -2  10   9       70.28       75.05     15.56 o
  -1  10   9       79.29       79.54     16.16 o
   0  10   9       35.31        8.14     18.90 o
   1  10   9      180.94      152.79     17.96 o
   2  10   9      228.46      245.04     19.98 o
   3  10   9       20.81      -20.20     29.85 o
   4  10   9       64.40       65.77     16.46 o
   5  10   9      338.04      337.07     22.60 o
   6  10   9      188.52      234.57     19.68 o
   7  10   9      101.26       86.79     17.66 o
   8  10   9       42.48       31.43     33.67 o
   9  10   9       14.59       29.85     16.39 o
  10  10   9        2.02      -22.45     34.34 o
  11  10   9      100.88      129.89     20.20 o
  12  10   9       14.91       37.11     39.73 o
  13  10   9       36.94       33.97     19.83 o
  14  10   9        5.90        7.86     19.38 o
 -21  11   9        0.00      -18.63     44.59 o
 -20  11   9       40.56       24.77     22.30 o
 -19  11   9      126.95       86.94     25.14 o
 -18  11   9      167.24      158.25     24.99 o
 -17  11   9       11.07      -24.39     42.20 o
 -16  11   9       55.92       58.51     21.25 o
 -15  11   9       79.84       75.12     22.60 o
 -14  11   9      262.90      270.33     25.59 o
 -13  11   9      381.76      446.24     28.58 o
 -12  11   9       24.28      -16.98     34.49 o
 -11  11   9       99.66       92.18     18.71 o
 -10  11   9       78.87       71.46     16.39 o
  -9  11   9       11.06       21.85     30.75 o
  -8  11   9       36.94       33.00     15.26 o
  -7  11   9        3.36        0.00     30.30 o
  -6  11   9        2.19       11.82     27.68 o
  -5  11   9       64.67       56.79     15.79 o
  -4  11   9       58.49       59.93     15.49 o
  -3  11   9       35.33       73.03     14.96 o
  -2  11   9      200.91      215.86     19.45 o
  -1  11   9      205.51      202.32     20.28 o
   0  11   9       48.76       59.91     10.69 o
   1  11   9        1.97      -29.41     32.47 o
   2  11   9      100.54      144.41     16.46 o
   3  11   9      542.62      509.76     25.89 o
   4  11   9      276.25      313.95     23.57 o
   5  11   9        0.52      -36.06     36.06 o
   6  11   9       72.63       98.54     18.11 o
   7  11   9      308.54      283.28     24.54 o
   8  11   9      286.55      282.30     24.54 o
   9  11   9      133.25       88.07     21.17 o
  10  11   9       12.96        3.97     41.23 o
  11  11   9       32.45       26.71     18.56 o
  12  11   9        5.70       17.28     19.75 o
  13  11   9        0.87        4.41     34.64 o
 -19  12   9       49.76        4.64     45.57 o
 -18  12   9        1.45        4.41     38.98 o
 -17  12   9       57.61       80.51     20.28 o
 -16  12   9       17.64       38.23     19.30 o
 -15  12   9       14.83       15.94     37.49 o
 -14  12   9       15.08       33.82     19.23 o
 -13  12   9      201.00      233.67     24.39 o
 -12  12   9        2.62      -18.18     34.72 o
 -11  12   9       12.45       58.66     17.28 o
 -10  12   9      282.68      232.40     21.17 o
  -9  12   9        0.34      -33.30     33.30 o
  -8  12   9       12.56        0.00     35.32 o
  -7  12   9       38.17       -9.73     34.19 o
  -6  12   9        0.10        9.58     31.72 o
  -5  12   9       57.81       63.00     17.06 o
  -4  12   9        9.91      -30.90     30.90 o
  -3  12   9      116.75       95.17     18.11 o
  -2  12   9      533.56      545.68     27.31 o
  -1  12   9      182.75      216.16     21.10 o
   0  12   9      199.33      220.99     15.60 o
   1  12   9      640.52      633.14     29.70 o
   2  12   9      812.90      818.55     33.30 o
   3  12   9      310.82      299.36     24.77 o
   4  12   9        9.92       39.21     15.41 o
   5  12   9      151.45      120.76     21.85 o
   6  12   9      451.29      443.10     27.46 o
   7  12   9       57.49       30.30     32.62 o
   8  12   9       18.78       -7.86     41.45 o
   9  12   9      133.79      138.72     21.47 o
  10  12   9      396.12      439.13     30.60 o
  11  12   9      169.43      204.11     24.62 o
  12  12   9       15.15        0.00     42.95 o
 -18  13   9       13.01       33.00     41.90 o
 -17  13   9       31.18      -45.72     45.72 o
 -16  13   9       34.89       30.90     46.02 o
 -15  13   9        0.32       22.22     19.00 o
 -14  13   9       51.06       24.69     20.95 o
 -13  13   9       61.87       75.87     19.53 o
 -12  13   9       68.58       54.47     20.95 o
 -11  13   9       41.57       87.32     19.00 o
 -10  13   9        0.02      -36.89     36.89 o
  -9  13   9       20.98      -18.11     36.74 o
  -8  13   9      143.52      179.42     20.80 o
  -7  13   9       86.16       70.03     19.83 o
  -6  13   9       11.31       31.28     37.56 o
  -5  13   9       62.18       89.71     17.43 o
  -4  13   9       93.95      109.02     18.71 o
  -3  13   9      142.18      156.30     21.17 o
  -2  13   9       87.06      135.80     18.26 o
  -1  13   9        0.98       20.80     14.74 o
   0  13   9       40.38       19.20     17.04 o
   1  13   9       98.89       86.94     21.32 o
   2  13   9      138.15      156.83     22.07 o
   3  13   9       51.99       62.48     17.13 o
   4  13   9        0.02       21.92     35.76 o
   5  13   9        4.21      -15.19     36.44 o
   6  13   9        0.75       -3.97     34.49 o
   7  13   9        0.02       32.25     37.34 o
   8  13   9       18.68       18.71     18.33 o
   9  13   9        7.28       55.67     17.88 o
  10  13   9        0.10       -4.41     38.53 o
 -16  14   9        0.77      -10.48     20.65 o
 -15  14   9        4.60      -22.45     41.45 o
 -14  14   9       12.31      -42.42     42.42 o
 -13  14   9      107.30      130.79     24.62 o
 -12  14   9       96.00       93.83     23.27 o
 -11  14   9        1.32      -16.09     44.37 o
 -10  14   9      146.15      169.32     22.67 o
  -9  14   9      212.48      210.77     25.66 o
  -8  14   9       15.71       30.60     41.15 o
  -7  14   9      186.09      169.70     23.57 o
  -6  14   9      205.15      241.38     25.14 o
  -5  14   9      366.67      457.01     27.16 o
  -4  14   9      185.85      207.93     22.30 o
  -3  14   9        4.35       14.44     36.06 o
  -2  14   9       16.53        3.59     17.81 o
  -1  14   9       12.40       18.86     17.21 o
   0  14   9        1.26       12.19     23.50 o
   1  14   9       36.21       39.36     18.78 o
   2  14   9       83.74      131.69     20.13 o
   3  14   9       53.94       62.18     19.98 o
   4  14   9       14.95       -7.78     36.66 o
   5  14   9        9.77      -12.12     40.33 o
   6  14   9       21.38      -25.07     43.47 o
   7  14   9       69.40       73.77     21.02 o
   8  14   9       98.72      124.05     21.47 o
 -13  15   9        0.06      -47.59     47.59 o
 -12  15   9        1.03       13.32     39.95 o
 -11  15   9        9.28      -42.72     47.21 o
 -10  15   9       19.29       21.02     19.83 o
  -9  15   9        4.95       -8.31     40.33 o
  -8  15   9       24.56        8.23     41.83 o
  -7  15   9      158.96      210.55     24.47 o
  -6  15   9       55.38       72.35     20.28 o
  -5  15   9        5.27       -7.93     38.31 o
  -4  15   9       26.01       35.99     19.53 o
  -3  15   9       18.18       28.13     19.23 o
  -2  15   9        8.58      -15.56     33.45 o
  -1  15   9        2.13      -37.64     37.64 o
   0  15   9       11.76       18.65     13.01 o
   1  15   9       72.90      105.05     18.63 o
   2  15   9       64.98       -8.08     40.25 o
   3  15   9       18.21       -4.12     20.20 o
   4  15   9        4.32      -20.80     35.54 o
   5  15   9        1.80       21.55     39.21 o
   6  15   9        3.11       22.15     35.76 o
 -10  16   9       15.04       15.71     20.43 o
  -9  16   9        3.54      -35.47     41.60 o
  -8  16   9        8.44        4.41     40.33 o
  -7  16   9       43.47        4.34     45.19 o
  -6  16   9      136.86      133.41     24.84 o
  -5  16   9       85.54       91.96     22.82 o
  -4  16   9       13.28        8.31     41.23 o
  -3  16   9        0.35       -8.31     37.56 o
  -2  16   9       21.72       25.96     20.88 o
  -1  16   9        3.30       -6.29     19.08 o
   0  16   9       24.40       56.23     17.47 o
   1  16   9       59.75       67.19     21.32 o
   2  16   9       81.88       91.13     22.60 o
 -26   0  10      104.57      130.64     23.12 o
 -25   0  10        4.68      -17.66     40.93 o
 -24   0  10        0.01      -42.05     42.87 o
 -23   0  10        5.03       11.97     35.99 o
 -22   0  10       93.06      133.03     19.98 o
 -21   0  10      233.10      194.61     23.64 o
 -20   0  10      371.06      376.73     25.29 o
 -19   0  10       12.56       32.25     34.12 o
 -18   0  10        1.08        5.99     25.81 o
 -17   0  10       13.15       45.64     13.92 o
 -16   0  10       16.81        2.77     31.50 o
 -15   0  10        8.82        0.67     13.17 o
 -14   0  10       21.11        9.28     13.99 o
 -13   0  10        4.43      -28.66     28.66 o
 -12   0  10        0.04      -25.89     25.89 o
 -11   0  10        6.12      -25.66     25.66 o
 -10   0  10      550.36      573.66     20.65 o
  -9   0  10     2809.37     2594.68     39.66 o
  -8   0  10     3426.04     3270.25     43.25 o
  -7   0  10     4393.49     4185.10     48.19 o
  -6   0  10      585.88      576.95     20.28 o
  -5   0  10     1139.60     1096.82     25.51 o
  -4   0  10      298.53      307.14     15.64 o
  -3   0  10      299.06      282.60     15.94 o
  -2   0  10      146.12      123.38     12.50 o
  -1   0  10     2811.90     2707.81     38.01 o
   0   0  10     2032.59     2007.09     36.63 o
   1   0  10     2120.33     2103.17     34.94 o
   2   0  10      186.44      195.36     15.56 o
   3   0  10       77.36       63.00     12.50 o
   4   0  10       38.37       67.12     11.67 o
   5   0  10       94.41       61.20     13.99 o
   6   0  10       61.79       84.47     14.37 o
   7   0  10      373.06      369.32     20.88 o
   8   0  10      148.78      172.02     16.31 o
   9   0  10        9.36       -2.84     23.79 o
  10   0  10        2.50       -9.05     31.72 o
  11   0  10        0.13      -25.29     32.47 o
  12   0  10      134.31      129.67     18.63 o
  13   0  10      280.39      309.09     24.84 o
  14   0  10      258.70      218.26     24.62 o
  15   0  10      112.76      124.20     21.02 o
  16   0  10        2.99      -37.56     38.91 o
  17   0  10       20.05       39.06     41.90 o
  18   0  10       12.27       13.69     39.51 o
 -26   1  10        0.90        3.44     20.35 o
 -25   1  10       11.05      -35.39     40.10 o
 -24   1  10       52.97       55.82     20.80 o
 -23   1  10       96.95      114.33     22.37 o
 -22   1  10       60.27       55.82     19.53 o
 -21   1  10        0.81       -3.59     17.58 o
 -20   1  10       19.49      -17.06     32.47 o
 -19   1  10        0.60      -22.67     34.42 o
 -18   1  10      185.48      185.26     19.53 o
 -17   1  10       32.87        5.76     15.34 o
 -16   1  10       66.15       60.38     14.89 o
 -15   1  10       76.54       62.55     15.34 o
 -14   1  10        0.20      -27.61     27.61 o
 -13   1  10        0.43        4.71     23.42 o
 -12   1  10       13.00      -27.38     27.38 o
 -11   1  10       70.34       72.65     12.72 o
 -10   1  10      141.82      118.97     14.59 o
  -9   1  10        4.42      -14.07     23.49 o
  -8   1  10        7.70       -5.84     12.12 o
  -7   1  10       20.24      -11.45     26.04 o
  -6   1  10      314.03      303.93     16.46 o
  -5   1  10      363.04      346.73     17.13 o
  -4   1  10       82.38       72.50     12.35 o
  -3   1  10     1142.39     1152.33     26.26 o
  -2   1  10      482.81      491.36     18.18 o
  -1   1  10      424.69      422.89     17.36 o
   0   1  10       97.09      104.07      8.94 o
   1   1  10        3.45      -15.56     21.70 o
   2   1  10      389.71      384.21     17.36 o
   3   1  10     1028.85      912.83     25.74 o
   4   1  10      122.24      137.15     14.67 o
   5   1  10       40.80       39.43     12.94 o
   6   1  10       89.07       91.51     13.77 o
   7   1  10       59.24       62.78     14.29 o
   8   1  10        0.74        7.41     12.42 o
   9   1  10        0.02      -14.22     29.63 o
  10   1  10      181.57      154.81     19.60 o
  11   1  10      842.49      884.70     32.25 o
  12   1  10      113.86       30.00     41.23 o
  13   1  10        3.18      -36.06     36.06 o
  14   1  10       41.43       55.67     18.33 o
  15   1  10      161.97      192.29     23.05 o
  16   1  10       65.23       85.75     20.13 o
  17   1  10       21.93       38.08     18.63 o
  18   1  10       37.22       71.98     20.28 o
 -26   2  10       16.10        9.35     44.74 o
 -25   2  10       24.49       13.39     43.02 o
 -24   2  10       62.78       40.33     21.92 o
 -23   2  10       68.99       89.94     20.43 o
 -22   2  10       40.65       52.53     18.41 o
 -21   2  10        0.20      -14.59     36.06 o
 -20   2  10       10.90      -10.33     38.23 o
 -19   2  10       10.14        3.29     36.81 o
 -18   2  10      134.18      141.41     18.41 o
 -17   2  10       23.59       24.62     15.34 o
 -16   2  10      111.49      116.72     17.13 o
 -15   2  10      324.82      334.68     20.65 o
 -14   2  10      762.28      742.38     26.26 o
 -13   2  10      233.71      154.96     17.66 o
 -12   2  10       16.92       47.51     12.27 o
 -11   2  10       64.61       68.84     13.84 o
 -10   2  10      121.48      118.82     14.44 o
  -9   2  10        7.70      -10.18     23.49 o
  -8   2  10      828.26      792.96     23.79 o
  -7   2  10     1795.24     1701.75     32.77 o
  -6   2  10     3479.25     3292.47     43.55 o
  -5   2  10     1673.84     1616.08     30.75 o
  -4   2  10       46.96       55.97     12.05 o
  -3   2  10       75.53       59.11     12.05 o
  -2   2  10      650.59      648.78     20.73 o
  -1   2  10      109.70      117.02     13.09 o
   0   2  10        7.43        8.60     15.05 o
   1   2  10      185.48      177.63     13.84 o
   2   2  10       66.62       57.91     11.82 o
   3   2  10      367.93      357.35     18.71 o
   4   2  10       73.35       65.47     12.05 o
   5   2  10      429.84      425.29     20.20 o
   6   2  10     1572.15     1499.58     34.04 o
   7   2  10     1506.08     1543.65     35.91 o
   8   2  10      520.24      492.55     23.72 o
   9   2  10      269.28      259.11     19.90 o
  10   2  10       39.74       37.41     15.64 o
  11   2  10       23.88       54.47     15.49 o
  12   2  10        2.03       23.79     30.23 o
  13   2  10       17.07      -21.62     35.32 o
  14   2  10      101.17      110.36     19.90 o
  15   2  10      122.48      121.96     19.30 o
  16   2  10      121.19      136.92     23.49 o
  17   2  10       54.55       56.94     20.73 o
  18   2  10        0.04      -21.77     21.77 o
 -26   3  10        0.02        4.71     38.53 o
 -25   3  10       28.96       44.97     21.25 o
 -24   3  10       27.17       17.21     20.50 o
 -23   3  10        3.42       20.50     37.34 o
 -22   3  10        8.53       -7.78     37.56 o
 -21   3  10       39.50      -42.95     42.95 o
 -20   3  10       56.85       83.20     18.18 o
 -19   3  10       60.88       54.77     19.00 o
 -18   3  10      158.76      114.40     19.60 o
 -17   3  10      256.52      227.38     21.10 o
 -16   3  10      261.02      270.56     20.80 o
 -15   3  10        6.45       15.49     14.07 o
 -14   3  10      147.33      164.91     16.31 o
 -13   3  10      196.36      208.60     17.96 o
 -12   3  10      142.88      115.00     15.64 o
 -11   3  10      512.15      475.94     21.32 o
 -10   3  10      256.80      282.08     17.43 o
  -9   3  10      196.95      160.94     15.94 o
  -8   3  10        4.85       16.39     11.90 o
  -7   3  10       46.79       38.01     11.90 o
  -6   3  10       25.58       23.87     11.37 o
  -5   3  10       63.84       50.13     12.27 o
  -4   3  10     1902.02     1890.23     32.92 o
  -3   3  10       93.38      104.45     13.02 o
  -2   3  10       55.20       33.15     11.52 o
  -1   3  10        0.19      -17.43     19.30 o
   0   3  10       62.02       47.25      8.15 o
   1   3  10      130.51      136.18     13.24 o
   2   3  10      113.57       96.30     13.02 o
   3   3  10       87.19       70.71     13.09 o
   4   3  10        2.24        9.20     11.30 o
   5   3  10      165.20      190.65     16.24 o
   6   3  10      247.95      277.59     19.08 o
   7   3  10      287.22      280.28     19.15 o
   8   3  10       16.24       19.53     13.84 o
   9   3  10      167.81      135.28     16.69 o
  10   3  10      187.11      168.50     19.30 o
  11   3  10        0.81      -16.31     31.05 o
  12   3  10      147.83      134.68     20.80 o
  13   3  10      132.65      135.35     19.90 o
  14   3  10      146.25      130.79     21.62 o
  15   3  10       13.46       15.19     18.11 o
  16   3  10        4.55        0.00     37.64 o
  17   3  10       12.66       23.27     18.86 o
 -25   4  10        1.98       26.26     20.65 o
 -24   4  10        0.19      -34.94     43.62 o
 -23   4  10       11.71       33.37     42.50 o
 -22   4  10       10.61      -15.79     35.32 o
 -21   4  10      111.42      120.76     20.43 o
 -20   4  10       58.17       87.69     19.15 o
 -19   4  10       11.75        6.88     37.11 o
 -18   4  10       15.88        3.97     17.13 o
 -17   4  10      102.75      103.78     18.93 o
 -16   4  10       74.27       26.19     38.08 o
 -15   4  10       32.58       31.20     15.86 o
 -14   4  10       58.28       52.90     15.34 o
 -13   4  10       25.49       12.57     26.79 o
 -12   4  10       51.44       41.23     13.47 o
 -11   4  10       31.28       30.23     12.94 o
 -10   4  10       85.78       95.92     13.32 o
  -9   4  10        4.63       27.38     10.55 o
  -8   4  10      116.84       99.51     14.14 o
  -7   4  10       81.96      122.63     13.09 o
  -6   4  10      490.02      472.88     19.60 o
  -5   4  10      103.06      125.55     12.79 o
  -4   4  10      309.88      306.32     16.91 o
  -3   4  10        2.09        2.02     24.47 o
  -2   4  10       35.08       29.93     12.27 o
  -1   4  10       91.63       88.74     12.27 o
   0   4  10      607.14      589.85     18.07 o
   1   4  10      461.54      480.51     19.53 o
   2   4  10      133.62      161.77     13.69 o
   3   4  10       22.65       18.18     23.12 o
   4   4  10       62.69       70.41     13.39 o
   5   4  10        1.80       -5.01     25.59 o
   6   4  10      251.16      221.40     17.06 o
   7   4  10      125.31      129.37     16.54 o
   8   4  10      151.41      149.94     17.66 o
   9   4  10      219.95      228.28     19.00 o
  10   4  10       63.10       70.86     17.21 o
  11   4  10        6.94       30.00     32.10 o
  12   4  10        7.62       24.69     32.55 o
  13   4  10        2.35        7.41     36.66 o
  14   4  10       35.29       61.95     19.68 o
  15   4  10       73.34       75.12     20.95 o
  16   4  10       56.40       38.91     21.02 o
  17   4  10      107.22      164.83     23.34 o
 -25   5  10        4.37      -47.36     47.36 o
 -24   5  10       26.06       35.62     41.30 o
 -23   5  10        8.35      -44.29     44.29 o
 -22   5  10        1.53        0.00     39.58 o
 -21   5  10        0.08       24.17     17.58 o
 -20   5  10       18.97      -29.41     38.91 o
 -19   5  10        8.62      -10.62     36.36 o
 -18   5  10      175.38      183.69     21.02 o
 -17   5  10      505.07      540.96     26.86 o
 -16   5  10      474.33      493.08     25.36 o
 -15   5  10       75.86       78.26     15.79 o
 -14   5  10      149.61      147.17     17.88 o
 -13   5  10      101.07      102.73     16.54 o
 -12   5  10      143.37       90.53     16.91 o
 -11   5  10      205.01      164.83     17.43 o
 -10   5  10      175.39      198.20     16.39 o
  -9   5  10      673.57      627.38     23.42 o
  -8   5  10      648.12      672.05     22.97 o
  -7   5  10      671.46      634.79     22.45 o
  -6   5  10      113.91      116.12     14.29 o
  -5   5  10       24.61        4.26     21.70 o
  -4   5  10       16.11       16.76     22.52 o
  -3   5  10      779.52      764.46     23.79 o
  -2   5  10      903.09      910.21     25.59 o
  -1   5  10      424.85      428.43     19.38 o
   0   5  10        3.48        5.74     14.74 o
   1   5  10      288.50      291.81     17.58 o
   2   5  10      193.57      171.64     15.56 o
   3   5  10       88.23       78.86     13.32 o
   4   5  10       33.93       44.29     13.02 o
   5   5  10      712.47      695.85     26.41 o
   6   5  10      316.55      332.73     19.23 o
   7   5  10        0.41       -2.84     25.66 o
   8   5  10       41.15       20.73     28.28 o
   9   5  10      111.17      113.88     17.36 o
  10   5  10        0.14       -4.86     15.49 o
  11   5  10      311.76      352.86     24.62 o
  12   5  10      387.19      398.28     27.98 o
  13   5  10      318.27      282.60     25.51 o
  14   5  10      176.21      170.07     23.12 o
  15   5  10        0.37      -33.67     39.43 o
  16   5  10       49.16       50.73     19.98 o
  17   5  10       14.38       26.64     19.38 o
 -25   6  10        1.48      -14.22     50.06 o
 -24   6  10        1.05       27.38     41.75 o
 -23   6  10        0.25       -8.75     46.31 o
 -22   6  10        9.91      -33.52     44.37 o
 -21   6  10      208.44      154.51     24.99 o
 -20   6  10      106.81      130.94     21.77 o
 -19   6  10       51.44       62.40     19.23 o
 -18   6  10       77.47       93.45     18.56 o
 -17   6  10        0.58      -26.34     34.79 o
 -16   6  10        3.93        6.29     31.95 o
 -15   6  10        1.23       20.43     14.29 o
 -14   6  10        0.33       17.28     25.51 o
 -13   6  10      100.58       95.77     15.94 o
 -12   6  10      117.63      107.97     16.16 o
 -11   6  10       22.64       22.90     28.21 o
 -10   6  10       97.24       90.09     15.11 o
  -9   6  10      282.72      308.57     19.75 o
  -8   6  10       48.09       63.82     13.47 o
  -7   6  10        1.90       -2.32     25.66 o
  -6   6  10      111.87      112.01     14.67 o
  -5   6  10       21.26       18.03     12.57 o
  -4   6  10        1.66      -11.07     21.77 o
  -3   6  10        4.09      -19.90     27.91 o
  -2   6  10      108.34      106.62     13.69 o
  -1   6  10       16.54        8.98     24.32 o
   0   6  10       49.20       49.17     16.57 o
   1   6  10      317.14      298.32     18.41 o
   2   6  10     1084.51     1080.36     29.48 o
   3   6  10      248.40      238.16     16.91 o
   4   6  10       37.13       63.75     13.39 o
   5   6  10       68.67       61.65     14.96 o
   6   6  10       35.38       59.86     13.69 o
   7   6  10       43.54       49.16     14.74 o
   8   6  10        0.24        6.14     28.51 o
   9   6  10       71.99       63.67     17.36 o
  10   6  10       68.10       38.61     17.66 o
  11   6  10       13.50      -17.73     36.96 o
  12   6  10      154.46      132.06     22.60 o
  13   6  10      101.98      126.90     22.22 o
  14   6  10        6.21      -38.38     38.38 o
  15   6  10        0.47      -13.02     32.85 o
  16   6  10       10.25       13.54     39.06 o
 -24   7  10       84.28       93.60     24.92 o
 -23   7  10       87.77       77.67     23.49 o
 -22   7  10       77.08       68.09     23.87 o
 -21   7  10        6.57      -43.40     43.40 o
 -20   7  10        5.33        3.97     42.20 o
 -19   7  10       51.72       38.16     20.73 o
 -18   7  10        1.60       21.40     17.73 o
 -17   7  10      119.94      161.24     22.60 o
 -16   7  10      106.19      112.68     20.05 o
 -15   7  10       26.15       25.29     16.69 o
 -14   7  10        8.99       24.99     14.89 o
 -13   7  10       30.48       65.92     14.74 o
 -12   7  10      173.97      215.11     17.81 o
 -11   7  10      431.51      441.82     23.64 o
 -10   7  10      323.09      305.95     21.92 o
  -9   7  10       73.26       84.62     15.11 o
  -8   7  10        5.90      -22.37     27.53 o
  -7   7  10      146.70      152.34     15.71 o
  -6   7  10      116.72      132.06     15.64 o
  -5   7  10      168.82      148.22     16.39 o
  -4   7  10        8.65       -9.43     26.64 o
  -3   7  10     1257.91     1316.87     31.65 o
  -2   7  10     1545.74     1628.73     35.47 o
  -1   7  10     1079.21     1175.30     30.45 o
   0   7  10      258.08      250.30     13.66 o
   1   7  10       25.67       25.89     13.24 o
   2   7  10       17.43       10.18     25.51 o
   3   7  10      540.75      539.17     25.07 o
   4   7  10      657.18      670.33     25.74 o
   5   7  10      253.22      221.32     20.28 o
   6   7  10      429.33      422.45     23.87 o
   7   7  10      189.90      201.20     20.05 o
   8   7  10      203.29      236.66     21.17 o
   9   7  10       41.28       16.83     30.60 o
  10   7  10      251.88      277.52     23.05 o
  11   7  10       61.74       77.14     19.38 o
  12   7  10        0.19        3.82     36.51 o
  13   7  10      174.83      177.40     23.57 o
  14   7  10       37.94        9.58     20.65 o
  15   7  10       10.54       14.52     18.63 o
  16   7  10       41.04       61.28     20.58 o
 -23   8  10        1.48      -13.92     46.24 o
 -22   8  10        8.55      -45.19     45.19 o
 -21   8  10       11.61       16.91     39.73 o
 -20   8  10       44.36        8.16     47.06 o
 -19   8  10        1.76        9.95     19.08 o
 -18   8  10      150.35      117.47     22.00 o
 -17   8  10      132.92       14.37     49.53 o
 -16   8  10      143.02      151.96     22.22 o
 -15   8  10      187.37      248.04     21.47 o
 -14   8  10       86.62       93.38     19.53 o
 -13   8  10       86.85       87.02     18.56 o
 -12   8  10       32.29        0.00     32.77 o
 -11   8  10        5.96       -0.75     14.14 o
 -10   8  10       52.27       30.30     14.89 o
  -9   8  10       24.76       44.00     14.44 o
  -8   8  10      477.34      439.06     23.12 o
  -7   8  10      404.82      384.81     21.32 o
  -6   8  10       11.87       13.32     12.94 o
  -5   8  10      218.18      213.77     17.51 o
  -4   8  10      922.31      943.73     29.55 o
  -3   8  10     1349.08     1367.75     34.27 o
  -2   8  10      214.57      227.01     17.28 o
  -1   8  10       72.29      106.40     15.34 o
   0   8  10      208.70      223.88     12.78 o
   1   8  10       86.86       78.86     15.64 o
   2   8  10      106.87       67.04     16.91 o
   3   8  10      445.16      389.15     22.15 o
   4   8  10      161.60      152.11     17.88 o
   5   8  10       47.89       34.12     15.56 o
   6   8  10       57.13       65.62     16.54 o
   7   8  10       20.39       25.74     33.74 o
   8   8  10      105.79       50.65     19.30 o
   9   8  10      170.75      211.82     21.02 o
  10   8  10       10.20      -34.57     34.57 o
  11   8  10        0.18       -3.82     40.70 o
  12   8  10       56.09       79.46     18.93 o
  13   8  10      130.55      127.80     22.97 o
  14   8  10        9.45       21.92     35.39 o
  15   8  10        0.33       -9.20     40.18 o
 -22   9  10        2.11       18.56     40.40 o
 -21   9  10       16.42      -17.58     37.86 o
 -20   9  10       11.26       -4.26     45.04 o
 -19   9  10       67.76      106.47     22.07 o
 -18   9  10      191.01      159.22     23.79 o
 -17   9  10      350.71      372.61     28.36 o
 -16   9  10      576.07      598.05     32.40 o
 -15   9  10      248.74      240.93     24.47 o
 -14   9  10       53.20       75.79     18.33 o
 -13   9  10        6.73        9.65     27.76 o
 -12   9  10      300.80      322.93     23.57 o
 -11   9  10      136.79      107.07     18.03 o
 -10   9  10       16.17       41.83     14.22 o
  -9   9  10      259.53      255.67     20.35 o
  -8   9  10      726.56      707.44     28.36 o
  -7   9  10      342.90      291.06     19.75 o
  -6   9  10       39.20       49.83     14.44 o
  -5   9  10       60.83       54.62     14.74 o
  -4   9  10        0.94       13.39     26.11 o
  -3   9  10        0.00      -27.53     27.53 o
  -2   9  10       17.78       28.96     14.52 o
  -1   9  10       21.11       24.24     27.61 o
   0   9  10       54.31       52.78     10.70 o
   1   9  10        0.63       -8.38     28.51 o
   2   9  10       19.11       -8.60     32.62 o
   3   9  10       82.22       89.94     16.91 o
   4   9  10      171.43      148.52     20.20 o
   5   9  10      410.07      397.08     24.17 o
   6   9  10      140.20      117.47     19.60 o
   7   9  10       78.42       79.76     19.23 o
   8   9  10        0.31      -21.32     35.84 o
   9   9  10      132.68      147.55     19.68 o
  10   9  10       19.35       19.08     32.10 o
  11   9  10        0.78        0.00     17.43 o
  12   9  10       27.12       37.19     39.88 o
  13   9  10       46.56       65.77     20.13 o
  14   9  10       27.26       80.66     20.43 o
 -21  10  10        6.76       -4.56     41.68 o
 -20  10  10       27.37       33.15     19.90 o
 -19  10  10       36.32      -47.36     47.36 o
 -18  10  10       64.65       28.66     43.85 o
 -17  10  10       75.18       60.83     20.20 o
 -16  10  10       19.04       20.13     19.98 o
 -15  10  10      159.39      176.36     23.57 o
 -14  10  10       63.36       88.36     19.60 o
 -13  10  10        0.51       10.25     33.89 o
 -12  10  10       84.87       99.51     20.28 o
 -11  10  10       64.50       74.00     18.48 o
 -10  10  10       28.17       25.07     31.05 o
  -9  10  10       41.01       21.62     33.97 o
  -8  10  10       58.87       66.82     16.39 o
  -7  10  10      162.42      216.91     19.38 o
  -6  10  10      113.40      134.83     17.58 o
  -5  10  10       43.02       47.74     15.11 o
  -4  10  10       36.80        2.84     31.65 o
  -3  10  10        4.63      -28.96     28.96 o
  -2  10  10        1.45        4.34     13.02 o
  -1  10  10        2.76        2.92     28.43 o
   0  10  10        7.33        0.33     17.43 o
   1  10  10      142.50      129.37     18.63 o
   2  10  10       67.78       15.34     35.09 o
   3  10  10      230.55      212.64     21.55 o
   4  10  10      395.70      392.59     26.41 o
   5  10  10       71.40       63.30     17.96 o
   6  10  10       17.20        0.00     35.91 o
   7  10  10      368.11      408.75     26.26 o
   8  10  10      255.48      224.47     24.99 o
   9  10  10        0.27       -3.89     36.51 o
  10  10  10       25.71       35.99     37.26 o
  11  10  10       77.07      128.84     21.85 o
  12  10  10      195.44      208.60     26.86 o
  13  10  10      112.72      132.29     23.05 o
 -20  11  10       74.72       39.28     23.42 o
 -19  11  10       39.72      -47.29     47.29 o
 -18  11  10        7.82        8.60     21.10 o
 -17  11  10        1.84       12.64     39.21 o
 -16  11  10       14.71        4.04     41.15 o
 -15  11  10      138.47      140.82     23.72 o
 -14  11  10      108.84      104.15     22.67 o
 -13  11  10       80.78      125.55     20.80 o
 -12  11  10      200.28      217.58     22.60 o
 -11  11  10      122.57      120.24     20.35 o
 -10  11  10       18.74       36.89     37.49 o
  -9  11  10       16.57        9.88     16.16 o
  -8  11  10       52.93       22.00     18.48 o
  -7  11  10       15.75       -6.36     36.36 o
  -6  11  10        4.71        6.29     28.13 o
  -5  11  10        0.02       11.67     15.04 o
  -4  11  10      173.64      147.55     19.68 o
  -3  11  10      413.33      456.34     24.77 o
  -2  11  10      162.08      191.02     20.28 o
  -1  11  10      105.77      121.96     18.71 o
   0  11  10      165.58      174.77     14.18 o
   1  11  10      106.74       90.68     17.96 o
   2  11  10       19.65        0.00     33.15 o
   3  11  10       30.01        0.00     35.47 o
   4  11  10       39.39       52.38     16.46 o
   5  11  10        0.15      -17.73     31.50 o
   6  11  10        0.10       -7.33     33.22 o
   7  11  10       30.21       54.02     18.03 o
   8  11  10      124.56      133.18     20.58 o
   9  11  10      103.67      101.76     22.15 o
  10  11  10       34.88       23.05     19.83 o
  11  11  10       21.56        0.00     39.88 o
  12  11  10        2.46       38.68     20.05 o
 -18  12  10       18.60      -48.41     48.41 o
 -17  12  10       11.72        4.41     47.51 o
 -16  12  10        5.10       34.27     39.66 o
 -15  12  10       47.07      -37.26     39.95 o
 -14  12  10       43.43       76.39     20.88 o
 -13  12  10        0.85       35.09     37.64 o
 -12  12  10       16.79       38.98     18.48 o
 -11  12  10       17.48        3.67     41.38 o
 -10  12  10      120.17      157.13     20.50 o
  -9  12  10        2.88      -31.87     34.12 o
  -8  12  10      241.28      245.57     23.49 o
  -7  12  10      305.99      373.59     25.36 o
  -6  12  10      129.97      128.54     20.13 o
  -5  12  10        1.34       20.05     33.74 o
  -4  12  10       48.71       64.80     17.96 o
  -3  12  10       27.14       -9.88     37.41 o
  -2  12  10       29.23       48.41     17.21 o
  -1  12  10       13.99       -9.88     34.72 o
   0  12  10      159.52      178.98     15.08 o
   1  12  10        8.89      -20.28     32.02 o
   2  12  10        6.75      -31.57     34.87 o
   3  12  10        0.26      -38.68     38.68 o
   4  12  10       43.63       43.62     17.66 o
   5  12  10       22.74       18.93     38.01 o
   6  12  10       13.70       -3.89     35.69 o
   7  12  10       76.85       71.38     19.98 o
   8  12  10       79.22      107.89     21.32 o
   9  12  10        8.85        4.26     38.08 o
  10  12  10       42.78       -4.41     38.61 o
 -17  13  10        1.67        1.20     21.77 o
 -16  13  10        5.00       13.62     39.36 o
 -15  13  10       19.47       50.36     19.83 o
 -14  13  10      170.71      197.31     25.96 o
 -13  13  10      111.87      123.38     24.24 o
 -12  13  10      173.03      169.25     25.44 o
 -11  13  10       66.77       15.71     41.45 o
 -10  13  10       19.47       15.34     37.26 o
  -9  13  10        1.15       26.56     17.36 o
  -8  13  10        8.70       41.08     17.73 o
  -7  13  10       13.40       56.19     18.48 o
  -6  13  10       96.10      121.74     19.83 o
  -5  13  10       39.90       59.56     17.43 o
  -4  13  10       26.42       54.10     16.31 o
  -3  13  10       30.63       36.29     17.21 o
  -2  13  10       12.66       31.95     33.15 o
  -1  13  10       73.60       98.91     20.58 o
   0  13  10      144.98      152.52     29.03 o
   1  13  10       95.24       98.54     21.62 o
   2  13  10      191.76      189.60     21.92 o
   3  13  10      198.75      171.27     22.60 o
   4  13  10       49.25       23.19     36.74 o
   5  13  10        6.08      -36.81     36.81 o
   6  13  10        2.79       -4.12     39.21 o
   7  13  10        4.68       -4.26     34.27 o
   8  13  10       92.25       67.79     22.15 o
 -14  14  10       37.55       40.63     22.67 o
 -13  14  10       88.01      108.94     21.47 o
 -12  14  10        1.05        8.68     35.69 o
 -11  14  10       31.45       14.59     20.05 o
 -10  14  10       23.95       28.73     41.60 o
  -9  14  10       90.17       28.36     45.72 o
  -8  14  10       45.54      -31.95     46.61 o
  -7  14  10        0.36        3.97     35.09 o
  -6  14  10        2.94      -15.71     43.32 o
  -5  14  10       18.58        7.71     33.30 o
  -4  14  10       19.87       61.80     16.91 o
  -3  14  10        4.79        3.82     32.40 o
  -2  14  10        8.82       30.45     34.04 o
  -1  14  10        1.01      -37.86     38.61 o
   0  14  10       11.42       23.45     26.26 o
   1  14  10       23.83       57.91     17.88 o
   2  14  10       45.77       -7.93     37.19 o
   3  14  10       45.73       66.52     19.90 o
   4  14  10       12.70       20.58     18.71 o
   5  14  10        2.68       17.06     34.04 o
   6  14  10        6.48       16.46     19.68 o
 -12  15  10        0.71       36.66     19.68 o
 -11  15  10       16.03       39.73     41.23 o
 -10  15  10        1.54       17.43     36.51 o
  -9  15  10        0.75      -44.67     44.67 o
  -8  15  10        2.40       25.59     41.75 o
  -7  15  10       96.79       79.09     24.02 o
  -6  15  10      345.64      380.62     30.45 o
  -5  15  10      318.01      362.96     28.21 o
  -4  15  10       20.95       44.74     19.30 o
  -3  15  10       23.54      -12.20     40.40 o
  -2  15  10       29.40       36.59     37.93 o
  -1  15  10       19.14       20.58     41.30 o
   0  15  10        0.14        6.19     16.28 o
   1  15  10       38.93       45.27     18.41 o
   2  15  10       91.74       37.93     45.57 o
   3  15  10      119.90      127.20     23.42 o
  -4  16  10       70.31      -21.62     43.92 o
 -26   1  11        8.87        4.71     37.11 o
 -25   1  11        5.29        9.13     43.70 o
 -24   1  11       80.93       91.28     22.60 o
 -23   1  11      225.76      217.13     24.77 o
 -22   1  11      163.35      166.40     23.79 o
 -21   1  11      206.30      230.75     23.42 o
 -20   1  11      144.00      156.23     21.25 o
 -19   1  11       35.54       73.25     17.36 o
 -18   1  11       12.49       -3.22     31.20 o
 -17   1  11       12.43       -3.07     29.63 o
 -16   1  11        0.49       26.41     29.18 o
 -15   1  11        2.49      -16.76     27.38 o
 -14   1  11      256.32      267.41     18.11 o
 -13   1  11      534.72      536.10     24.24 o
 -12   1  11       74.93       75.12     14.89 o
 -11   1  11       56.59       42.50     13.24 o
 -10   1  11        3.56       25.36     26.41 o
  -9   1  11      473.85      470.48     21.25 o
  -8   1  11     1699.42     1623.19     33.89 o
  -7   1  11        8.77      -12.87     26.19 o
  -6   1  11      482.97      470.03     20.43 o
  -5   1  11      910.66      920.39     26.19 o
  -4   1  11      250.10      242.42     16.09 o
  -3   1  11       89.71       78.26     12.72 o
  -2   1  11      651.32      668.16     22.15 o
  -1   1  11     1140.46     1140.14     28.43 o
   0   1  11     2194.18     2152.65     26.67 o
   1   1  11      259.96      302.36     16.83 o
   2   1  11      192.90      180.84     16.46 o
   3   1  11      203.50      216.24     16.54 o
   4   1  11       37.29       17.21     22.67 o
   5   1  11       14.02       18.18     27.09 o
   6   1  11       49.09       58.14     13.99 o
   7   1  11       59.22       49.83     15.94 o
   8   1  11        0.28      -11.90     32.02 o
   9   1  11       22.09       25.07     29.03 o
  10   1  11       38.38       63.00     16.09 o
  11   1  11       10.95      -27.68     32.47 o
  12   1  11       16.64       14.52     38.46 o
  13   1  11       66.53       71.68     18.41 o
  14   1  11       57.98       69.06     18.78 o
  15   1  11       92.13       88.81     23.12 o
  16   1  11        4.98      -31.28     37.71 o
 -25   2  11       12.05        4.56     43.70 o
 -24   2  11       38.97       72.28     20.05 o
 -23   2  11       14.70      -43.55     43.55 o
 -22   2  11        0.32      -43.47     43.47 o
 -21   2  11        4.20       19.00     35.84 o
 -20   2  11       57.17       25.29     38.76 o
 -19   2  11      142.55      122.18     21.25 o
 -18   2  11       11.21       16.16     34.34 o
 -17   2  11       12.06       27.68     28.73 o
 -16   2  11        8.93        8.90     31.28 o
 -15   2  11       41.95        2.84     29.55 o
 -14   2  11       11.37       16.01     27.76 o
 -13   2  11        0.11      -10.40     28.81 o
 -12   2  11        2.51        7.48     22.45 o
 -11   2  11       27.56       13.17     13.39 o
 -10   2  11        0.02       18.71     21.70 o
  -9   2  11        4.89       20.35     11.67 o
  -8   2  11      476.51      453.87     20.28 o
  -7   2  11      556.49      536.32     21.32 o
  -6   2  11      304.72      301.08     17.73 o
  -5   2  11       24.62       12.79     13.39 o
  -4   2  11      203.91      197.01     16.39 o
  -3   2  11       28.09      -12.64     25.81 o
  -2   2  11       45.69       43.62     12.42 o
  -1   2  11        0.53       17.06     21.77 o
   0   2  11       80.00       71.63      9.29 o
   1   2  11      243.34      232.40     16.61 o
   2   2  11      245.27      265.62     16.76 o
   3   2  11      145.51      140.67     15.04 o
   4   2  11      182.61      196.26     15.79 o
   5   2  11       42.89       54.69     13.17 o
   6   2  11       29.50       -5.46     28.81 o
   7   2  11       97.85       87.84     16.31 o
   8   2  11       16.28       12.87     14.67 o
   9   2  11        1.22       -6.29     32.55 o
  10   2  11       62.28       40.18     41.83 o
  11   2  11       61.60       76.17     18.41 o
  12   2  11        3.77        6.51     16.98 o
  13   2  11        9.59       -3.89     35.62 o
  14   2  11       12.43       28.21     33.00 o
  15   2  11       28.81       34.34     39.81 o
  16   2  11        5.83      -18.03     40.25 o
 -25   3  11       15.18       -9.20     44.74 o
 -24   3  11       11.20        0.00     43.40 o
 -23   3  11       10.70        0.00     37.41 o
 -22   3  11        3.48       24.17     38.16 o
 -21   3  11        0.51      -40.03     40.03 o
 -20   3  11       25.73       54.99     17.51 o
 -19   3  11       28.65        7.11     38.16 o
 -18   3  11       41.58       49.31     18.03 o
 -17   3  11      176.52      176.21     20.05 o
 -16   3  11      294.80      310.14     22.15 o
 -15   3  11      298.44      282.98     20.65 o
 -14   3  11      112.99      101.68     17.21 o
 -13   3  11        0.90       10.55     26.41 o
 -12   3  11        0.74      -22.97     24.62 o
 -11   3  11       20.88        0.00     27.53 o
 -10   3  11      138.97       90.39     15.11 o
  -9   3  11        2.85        0.00     24.24 o
  -8   3  11      300.57      295.10     19.00 o
  -7   3  11      945.63      897.49     26.86 o
  -6   3  11      991.19      951.44     27.01 o
  -5   3  11      724.60      697.42     23.64 o
  -4   3  11      675.83      674.82     23.27 o
  -3   3  11       31.51       27.01     12.87 o
  -2   3  11       25.46       20.58     11.22 o
  -1   3  11       52.55       73.33     12.87 o
   0   3  11      464.93      468.12     14.15 o
   1   3  11      334.16      339.02     18.63 o
   2   3  11       26.36       16.54     23.27 o
   3   3  11       59.01       61.43     13.02 o
   4   3  11      278.48      254.77     19.15 o
   5   3  11      324.70      321.29     21.62 o
   6   3  11      266.64      256.79     20.20 o
   7   3  11      319.52      296.22     22.07 o
   8   3  11       29.54       33.15     14.52 o
   9   3  11        0.52        9.65     30.98 o
  10   3  11        0.81      -34.49     34.49 o
  11   3  11      147.19      131.46     21.17 o
  12   3  11        8.85       22.52     35.62 o
  13   3  11       22.30       23.72     38.76 o
  14   3  11      100.39      118.37     19.90 o
  15   3  11      287.80      305.87     27.09 o
  16   3  11      109.09       94.28     23.12 o
 -25   4  11       34.02       43.32     23.34 o
 -24   4  11       15.13       31.50     36.81 o
 -23   4  11        6.96      -12.94     44.15 o
 -22   4  11        3.92      -43.92     43.92 o
 -21   4  11       60.61       74.67     20.65 o
 -20   4  11       17.92       22.45     41.98 o
 -19   4  11       46.42       50.65     19.75 o
 -18   4  11       55.99       67.27     17.51 o
 -17   4  11      119.19      160.42     19.90 o
 -16   4  11        0.40       25.51     14.96 o
 -15   4  11       53.97       25.22     16.01 o
 -14   4  11      257.78      188.03     20.80 o
 -13   4  11      771.51      658.66     28.06 o
 -12   4  11      622.82      560.64     24.92 o
 -11   4  11       14.04      -17.73     29.63 o
 -10   4  11      158.90      183.46     16.83 o
  -9   4  11      287.98      267.34     19.15 o
  -8   4  11      243.67      243.99     17.13 o
  -7   4  11      158.80      150.39     15.94 o
  -6   4  11      154.82      167.38     15.11 o
  -5   4  11      116.85      129.44     15.26 o
  -4   4  11     1042.88     1046.16     28.73 o
  -3   4  11      505.90      487.47     21.70 o
  -2   4  11       45.51       51.48     12.57 o
  -1   4  11        9.14        2.24     22.30 o
   0   4  11       29.70       16.44     10.49 o
   1   4  11        6.42      -23.49     23.49 o
   2   4  11        2.88        1.20     11.97 o
   3   4  11        2.64       -7.56     21.02 o
   4   4  11        9.23        0.00     30.30 o
   5   4  11        3.31      -11.07     31.28 o
   6   4  11        3.14       19.98     24.32 o
   7   4  11       61.41       63.82     16.98 o
   8   4  11      224.21      212.94     21.77 o
   9   4  11      919.41      970.07     34.12 o
  10   4  11      310.29      304.23     24.54 o
  11   4  11        1.27        3.59     36.81 o
  12   4  11       26.20       61.13     16.16 o
  13   4  11      245.78      224.69     25.14 o
  14   4  11       81.67       82.45     21.32 o
  15   4  11        0.82      -17.58     39.36 o
  16   4  11       30.24      -46.02     49.53 o
 -24   5  11       11.06       27.46     41.98 o
 -23   5  11       67.33       61.65     21.77 o
 -22   5  11      190.58      196.86     25.81 o
 -21   5  11       32.31       16.09     44.82 o
 -20   5  11        9.62      -30.68     39.51 o
 -19   5  11       54.65       33.45     38.08 o
 -18   5  11        7.33      -37.34     37.34 o
 -17   5  11       41.71       34.34     16.76 o
 -16   5  11        1.70        3.22     31.50 o
 -15   5  11        7.26       -6.21     28.96 o
 -14   5  11       34.66       51.03     16.39 o
 -13   5  11      106.16       99.89     17.13 o
 -12   5  11      355.91      319.79     21.40 o
 -11   5  11      613.53      615.56     25.89 o
 -10   5  11      637.47      664.27     25.44 o
  -9   5  11      413.35      454.47     21.62 o
  -8   5  11      171.44      195.44     16.76 o
  -7   5  11       33.45       -9.58     28.43 o
  -6   5  11      103.01      104.53     13.32 o
  -5   5  11        6.18       10.03     12.12 o
  -4   5  11        4.83       33.74     11.45 o
  -3   5  11        3.46      -11.67     23.05 o
  -2   5  11       27.68       38.91     12.50 o
  -1   5  11      216.29      185.93     17.28 o
   0   5  11      389.72      391.84     14.28 o
   1   5  11      255.77      252.30     17.21 o
   2   5  11      182.60      179.57     15.56 o
   3   5  11      142.63      141.11     15.04 o
   4   5  11       42.81       40.18     14.81 o
   5   5  11       43.30       56.42     15.19 o
   6   5  11        5.24      -28.21     28.21 o
   7   5  11        3.81      -29.41     29.41 o
   8   5  11       80.93       77.14     17.81 o
   9   5  11      275.08      294.72     23.79 o
  10   5  11       86.48       82.98     19.08 o
  11   5  11      385.61      400.45     26.64 o
  12   5  11      231.05      202.47     24.99 o
  13   5  11        0.80       -4.12     43.40 o
  14   5  11        0.06       17.28     39.06 o
  15   5  11        4.00      -43.02     43.02 o
 -24   6  11        3.91        0.00     42.95 o
 -23   6  11       14.50        3.37     20.20 o
 -22   6  11        0.01      -42.95     42.95 o
 -21   6  11       72.79       71.46     22.45 o
 -20   6  11      241.92      236.36     24.92 o
 -19   6  11      154.62      179.50     23.05 o
 -18   6  11       32.41       21.62     41.38 o
 -17   6  11        7.26      -38.16     39.95 o
 -16   6  11       36.91       38.98     17.06 o
 -15   6  11       28.32       65.84     15.71 o
 -14   6  11        5.78       14.67     14.96 o
 -13   6  11       97.26       98.24     16.46 o
 -12   6  11       14.52       16.91     30.90 o
 -11   6  11       42.82       50.88     14.52 o
 -10   6  11        1.67       18.63     24.54 o
  -9   6  11       17.20       23.64     29.11 o
  -8   6  11       90.95       78.79     15.49 o
  -7   6  11      258.82      238.08     18.26 o
  -6   6  11      466.67      437.63     22.52 o
  -5   6  11       66.38       55.22     14.89 o
  -4   6  11        0.84      -27.16     27.16 o
  -3   6  11       12.43       23.27     12.57 o
  -2   6  11      147.13      150.99     15.79 o
  -1   6  11       97.30       78.86     15.04 o
   0   6  11        2.95       -4.90     18.19 o
   1   6  11      598.05      598.28     25.22 o
   2   6  11      748.30      732.21     27.01 o
   3   6  11      207.67      235.61     18.78 o
   4   6  11       16.85       25.59     29.11 o
   5   6  11       19.01       33.52     14.52 o
   6   6  11       24.73       42.80     14.52 o
   7   6  11       67.49       66.67     16.76 o
   8   6  11       18.06      -20.13     34.87 o
   9   6  11        8.63        7.03     16.54 o
  10   6  11      138.38      142.01     20.65 o
  11   6  11      204.22      244.07     23.94 o
  12   6  11       45.19       41.75     19.98 o
  13   6  11       27.25       29.33     19.45 o
  14   6  11       26.69       13.24     38.23 o
  15   6  11       32.81       23.12     21.77 o
 -23   7  11        2.20      -19.68     21.85 o
 -22   7  11       20.94      -13.39     44.44 o
 -21   7  11        8.71      -38.08     40.78 o
 -20   7  11       37.06       28.66     43.85 o
 -19   7  11       42.33       22.90     20.95 o
 -18   7  11       61.72       38.31     21.55 o
 -17   7  11      305.64      334.60     25.81 o
 -16   7  11      262.45      292.55     24.84 o
 -15   7  11       61.64       68.76     19.23 o
 -14   7  11       37.29       43.47     15.94 o
 -13   7  11       31.59       45.12     15.56 o
 -12   7  11       64.60       68.01     15.19 o
 -11   7  11      162.95      151.74     17.43 o
 -10   7  11      120.37      102.21     17.21 o
  -9   7  11       85.05       94.50     16.46 o
  -8   7  11       10.81      -18.93     30.90 o
  -7   7  11        7.28       -2.69     27.53 o
  -6   7  11       13.54      -23.42     34.64 o
  -5   7  11       31.73       30.15     13.99 o
  -4   7  11      338.95      291.21     19.90 o
  -3   7  11      205.18      190.95     17.43 o
  -2   7  11       37.10       33.97     14.29 o
  -1   7  11       81.67       93.75     14.59 o
   0   7  11      175.99      179.31     11.96 o
   1   7  11       12.97       10.85     26.34 o
   2   7  11       68.21       30.90     32.10 o
   3   7  11      492.39      483.50     23.42 o
   4   7  11      135.63      140.52     17.88 o
   5   7  11        6.87        6.21     30.83 o
   6   7  11       31.88       43.85     14.89 o
   7   7  11       21.47       30.15     36.21 o
   8   7  11       10.06       -6.96     34.87 o
   9   7  11       27.81       -3.67     30.68 o
  10   7  11       76.07       69.81     20.80 o
  11   7  11        5.28      -15.86     40.33 o
  12   7  11        2.34        8.23     36.74 o
  13   7  11        0.76      -17.21     32.25 o
  14   7  11       25.23       38.53     19.75 o
 -22   8  11       43.42       43.77     21.92 o
 -21   8  11       13.94        0.00     42.87 o
 -20   8  11        1.72       -4.19     38.46 o
 -19   8  11       13.50       16.54     33.07 o
 -18   8  11        0.01      -39.51     39.51 o
 -17   8  11       15.71       -7.56     40.93 o
 -16   8  11        5.99      -43.47     43.47 o
 -15   8  11       11.97        7.03     35.84 o
 -14   8  11       82.11       63.45     18.33 o
 -13   8  11      229.47      217.21     22.97 o
 -12   8  11      233.20      260.98     21.77 o
 -11   8  11      213.36      202.84     19.68 o
 -10   8  11        5.05       14.81     25.96 o
  -9   8  11       11.43        2.92     25.96 o
  -8   8  11        0.30       -5.69     31.05 o
  -7   8  11        0.78       24.62     12.87 o
  -6   8  11        2.50      -11.07     25.59 o
  -5   8  11      237.71      231.50     20.20 o
  -4   8  11      392.35      426.04     22.97 o
  -3   8  11       54.98       19.23     30.23 o
  -2   8  11       44.68       19.38     35.32 o
  -1   8  11       11.12       16.54     26.19 o
   0   8  11        0.35        8.09     11.93 o
   1   8  11       88.66      102.73     17.13 o
   2   8  11      336.28      342.16     22.75 o
   3   8  11      252.70      252.30     19.60 o
   4   8  11       86.61       88.07     17.88 o
   5   8  11        1.04      -31.95     31.95 o
   6   8  11       27.60       26.86     33.22 o
   7   8  11        0.03       12.20     15.94 o
   8   8  11        0.27      -32.85     32.85 o
   9   8  11      121.13      132.73     20.95 o
  10   8  11      235.85      231.13     23.64 o
  11   8  11        4.96      -20.50     41.60 o
  12   8  11        1.78       12.72     18.41 o
  13   8  11        0.15       13.24     39.81 o
 -21   9  11       18.30        0.00     38.46 o
 -20   9  11        1.32      -50.21     50.21 o
 -19   9  11       24.86        8.60     39.81 o
 -18   9  11       36.54       66.97     20.05 o
 -17   9  11       85.34       58.44     22.37 o
 -16   9  11      213.93      155.33     23.27 o
 -15   9  11        0.31        3.67     40.40 o
 -14   9  11       45.65       61.35     19.90 o
 -13   9  11       37.50       34.79     17.73 o
 -12   9  11      112.78        0.00     45.57 o
 -11   9  11      163.28      153.61     19.68 o
 -10   9  11      210.33      147.47     20.13 o
  -9   9  11       93.20       61.20     17.96 o
  -8   9  11       10.73       16.01     14.89 o
  -7   9  11       68.89       26.94     36.96 o
  -6   9  11        0.29        0.00     29.78 o
  -5   9  11      210.46      257.76     19.60 o
  -4   9  11      143.96      174.34     19.08 o
  -3   9  11      125.76      129.29     18.56 o
  -2   9  11       51.41       46.17     16.24 o
  -1   9  11       29.49        0.00     32.10 o
   0   9  11      816.92      858.59     22.07 o
   1   9  11      537.19      559.67     26.56 o
   2   9  11      127.41      116.80     19.60 o
   3   9  11      214.72      190.50     21.10 o
   4   9  11      269.86      272.13     24.32 o
   5   9  11      379.60      367.15     25.74 o
   6   9  11       80.78       77.67     18.26 o
   7   9  11        6.03      -14.67     38.38 o
   8   9  11       39.77       63.00     18.26 o
   9   9  11        0.00        7.93     40.40 o
  10   9  11      131.71       89.71     22.30 o
  11   9  11       69.90       76.69     21.02 o
  12   9  11       25.15       30.75     37.56 o
 -20  10  11       10.32       18.26     46.99 o
 -19  10  11        8.91      -41.08     41.08 o
 -18  10  11        2.60      -25.51     46.54 o
 -17  10  11        5.23       29.11     35.54 o
 -16  10  11       85.49       81.18     22.30 o
 -15  10  11       15.18       24.17     18.26 o
 -14  10  11       18.73       11.30     43.62 o
 -13  10  11      209.70      220.20     26.04 o
 -12  10  11       21.66       19.45     18.63 o
 -11  10  11        0.64      -23.87     37.26 o
 -10  10  11        1.40       10.03     33.22 o
  -9  10  11       65.40       28.88     18.41 o
  -8  10  11        8.52       14.59     17.21 o
  -7  10  11       85.72       82.08     18.63 o
  -6  10  11       62.49      114.18     16.46 o
  -5  10  11      307.94      297.57     23.87 o
  -4  10  11      194.37      197.61     21.17 o
  -3  10  11       89.80      122.48     17.36 o
  -2  10  11      323.69      339.02     23.72 o
  -1  10  11      250.65      233.97     22.45 o
   0  10  11      154.14      173.25     32.14 o
   1  10  11      188.39      142.24     21.32 o
   2  10  11       48.68       33.15     36.89 o
   3  10  11      151.99      143.81     19.38 o
   4  10  11       14.11      -24.32     35.99 o
   5  10  11        3.44       -7.18     32.47 o
   6  10  11       32.94       67.79     16.76 o
   7  10  11      106.68      120.24     20.65 o
   8  10  11       37.46       49.08     18.86 o
   9  10  11       34.47       24.77     37.86 o
  10  10  11       18.66       31.87     17.88 o
  11  10  11       36.66       27.61     20.80 o
 -19  11  11       20.55      -23.34     39.95 o
 -18  11  11       12.74       22.22     39.06 o
 -17  11  11        0.06        8.75     37.56 o
 -16  11  11        0.33        8.45     39.13 o
 -15  11  11       82.80      -40.85     47.29 o
 -14  11  11       96.82       98.24     23.12 o
 -13  11  11        2.05      -34.64     39.43 o
 -12  11  11       35.11      -18.78     40.33 o
 -11  11  11      361.09      339.39     27.24 o
 -10  11  11      408.35      450.13     29.11 o
  -9  11  11        0.64        4.41     17.06 o
  -8  11  11      108.85       89.26     20.13 o
  -7  11  11      369.20      371.79     24.09 o
  -6  11  11      340.73      377.55     24.77 o
  -5  11  11       32.28      -23.27     32.47 o
  -4  11  11       25.22       -3.29     34.27 o
  -3  11  11      153.02      164.53     20.80 o
  -2  11  11      156.24      137.60     22.52 o
  -1  11  11       90.25       36.29     41.00 o
   0  11  11       12.80       15.06     11.65 o
   1  11  11        9.30       -6.81     32.85 o
   2  11  11       15.29       28.21     35.91 o
   3  11  11      100.03      116.87     17.06 o
   4  11  11        8.61       31.28     16.09 o
   5  11  11        4.61      -22.75     34.72 o
   6  11  11       20.07       15.64     39.21 o
   7  11  11       11.46       44.52     17.73 o
   8  11  11        7.84       22.07     19.15 o
   9  11  11        1.94      -42.35     42.35 o
  10  11  11      149.63      193.04     24.77 o
 -17  12  11       30.41      -13.77     44.15 o
 -16  12  11       62.21       77.67     21.32 o
 -15  12  11       26.65       12.94     41.53 o
 -14  12  11        7.79       -5.24     19.90 o
 -13  12  11      175.70      212.20     23.94 o
 -12  12  11       71.50       39.88     46.54 o
 -11  12  11       88.38       83.95     21.17 o
 -10  12  11      245.94      299.06     24.92 o
  -9  12  11      255.86      225.36     24.69 o
  -8  12  11      207.81      207.18     23.57 o
  -7  12  11       38.29       34.64     19.38 o
  -6  12  11       11.32      -41.30     41.30 o
  -5  12  11       42.63       24.92     37.11 o
  -4  12  11        6.26        8.83     16.31 o
  -3  12  11        0.04        0.90     16.83 o
  -2  12  11       10.26       58.74     16.61 o
  -1  12  11       47.14       39.58     18.33 o
   0  12  11       32.09       27.89     16.51 o
   1  12  11       46.32       54.99     17.81 o
   2  12  11       63.22       53.35     20.05 o
   3  12  11       47.00       34.04     37.64 o
   4  12  11       73.78       82.30     19.00 o
   5  12  11       93.74       89.56     20.58 o
   6  12  11       78.79       89.49     20.73 o
   7  12  11       21.71       25.59     36.21 o
   8  12  11       24.50       26.34     37.26 o
 -15  13  11        0.92      -51.55     51.55 o
 -14  13  11       17.19       35.47     20.88 o
 -13  13  11       34.31       30.23     19.23 o
 -12  13  11        0.10      -44.15     44.15 o
 -11  13  11        6.29       28.73     41.60 o
 -10  13  11      181.97      152.04     23.72 o
  -9  13  11      129.48      145.45     23.42 o
  -8  13  11        2.44      -15.71     36.44 o
  -7  13  11       13.01       36.96     17.58 o
  -6  13  11       37.19       44.44     17.96 o
  -5  13  11       82.33       90.68     19.98 o
  -4  13  11      123.12       94.80     22.30 o
  -3  13  11       41.80       78.79     18.71 o
  -2  13  11       16.42        7.56     38.46 o
  -1  13  11      154.55      195.88     22.75 o
   0  13  11      170.66      209.84     19.38 o
   1  13  11       84.33       15.34     42.72 o
   2  13  11       30.31        0.00     41.00 o
   3  13  11        1.40      -36.06     41.08 o
   4  13  11       30.39        0.00     40.18 o
   5  13  11      103.15       98.77     24.47 o
   6  13  11       75.69       35.09     43.40 o
 -13  14  11        4.13       42.20     19.15 o
 -12  14  11        9.18        4.49     20.73 o
 -11  14  11        1.05       13.02     34.49 o
 -10  14  11       19.30       25.66     45.64 o
  -9  14  11       64.64       21.17     39.95 o
  -8  14  11       45.68       73.25     19.45 o
  -7  14  11        2.92       -4.12     40.40 o
  -6  14  11       24.63      -41.23     42.05 o
  -5  14  11        4.75      -20.35     38.83 o
  -4  14  11        0.12        8.01     35.84 o
  -3  14  11       62.90       72.95     20.35 o
  -2  14  11      213.08      271.98     25.44 o
  -1  14  11      196.18      174.56     24.54 o
   0  14  11       57.07       43.66     26.60 o
   1  14  11        7.02        4.04     36.21 o
   2  14  11      126.66      142.09     22.52 o
   3  14  11      121.67      111.34     23.57 o
   4  14  11        3.10      -21.62     36.96 o
  -8  15  11        0.47       -4.41     40.48 o
  -7  15  11        0.25       -4.41     38.61 o
  -6  15  11        3.68      -36.36     36.36 o
  -5  15  11       24.36       21.55     37.86 o
  -4  15  11       19.59       78.71     19.38 o
  -3  15  11        4.86        4.26     36.29 o
  -2  15  11       15.04       17.06     39.95 o
  -1  15  11       44.90       21.55     43.32 o
 -25   0  12        6.83       15.26     21.70 o
 -24   0  12        2.54       43.77     19.38 o
 -23   0  12        5.79       34.49     17.96 o
 -22   0  12       46.39       93.23     19.98 o
 -21   0  12       18.14       60.83     18.86 o
 -20   0  12        2.47       -7.48     32.62 o
 -19   0  12       10.59       24.24     17.96 o
 -18   0  12      159.73      213.92     21.85 o
 -17   0  12      406.42      460.83     25.59 o
 -16   0  12      124.01      150.24     17.96 o
 -15   0  12       98.98       68.54     17.73 o
 -14   0  12      252.21      289.71     20.28 o
 -13   0  12      171.31      161.77     19.23 o
 -12   0  12      107.48      110.14     16.16 o
 -11   0  12       53.65       63.97     15.41 o
 -10   0  12      627.83      642.57     25.74 o
  -9   0  12     2057.47     1949.94     39.81 o
  -8   0  12     1307.32     1227.08     31.65 o
  -7   0  12       47.53       23.79     26.49 o
  -6   0  12      432.22      392.97     20.65 o
  -5   0  12     2247.92     2159.96     39.73 o
  -4   0  12      178.66      181.44     16.91 o
  -3   0  12        6.79       18.63     24.39 o
  -2   0  12      186.88      199.18     16.76 o
  -1   0  12      408.56      396.56     20.43 o
   0   0  12      705.06      712.07     17.27 o
   1   0  12      482.83      439.06     21.62 o
   2   0  12       83.17       71.01     15.04 o
   3   0  12     1193.77     1145.00     32.32 o
   4   0  12     1040.32     1096.74     32.32 o
   5   0  12      480.14      440.48     24.32 o
   6   0  12      485.40      425.36     24.92 o
   7   0  12        1.07        6.29     14.07 o
   8   0  12       48.16       26.19     36.14 o
   9   0  12        0.38       24.02     26.79 o
  10   0  12       19.60      -10.85     33.74 o
  11   0  12       86.29        3.74     34.72 o
  12   0  12      195.51      260.38     24.32 o
  13   0  12      184.65      180.62     26.71 o
  14   0  12      115.74      156.75     23.12 o
  15   0  12        6.70       43.40     19.08 o
 -25   1  12       13.40       35.24     21.55 o
 -24   1  12        7.24       31.50     40.03 o
 -23   1  12        7.93      -46.54     46.54 o
 -22   1  12       32.63       36.96     43.32 o
 -21   1  12      159.85      153.98     22.52 o
 -20   1  12       95.97       83.58     21.10 o
 -19   1  12       29.19       28.81     33.37 o
 -18   1  12        2.07       34.79     15.26 o
 -17   1  12       17.30       -9.73     32.32 o
 -16   1  12       47.13       36.89     16.31 o
 -15   1  12        0.36       21.10     14.81 o
 -14   1  12        8.26        5.69     28.28 o
 -13   1  12        2.46      -28.13     28.13 o
 -12   1  12      153.05      179.72     17.73 o
 -11   1  12      111.67      104.45     15.94 o
 -10   1  12      196.56      172.91     17.28 o
  -9   1  12       69.21       70.26     15.04 o
  -8   1  12       11.67      -29.85     29.85 o
  -7   1  12       74.55       59.18     15.49 o
  -6   1  12      366.92      358.55     20.05 o
  -5   1  12      420.24      392.74     20.35 o
  -4   1  12        5.97       -4.64     25.22 o
  -3   1  12        6.73       15.19     11.45 o
  -2   1  12       18.03       23.34     25.96 o
  -1   1  12      103.99       98.39     14.37 o
   0   1  12       77.75       63.15      9.65 o
   1   1  12       26.73       38.38     12.35 o
   2   1  12       48.90       17.81     30.68 o
   3   1  12      110.97      136.40     15.71 o
   4   1  12      246.02      211.82     20.05 o
   5   1  12       26.32      -17.36     28.28 o
   6   1  12       77.12       77.29     16.83 o
   7   1  12      263.08      293.60     22.00 o
   8   1  12      238.19      220.58     20.95 o
   9   1  12       14.12       18.03     15.79 o
  10   1  12       47.02       75.27     17.73 o
  11   1  12       66.70       80.21     18.78 o
  12   1  12       57.58       66.97     19.08 o
  13   1  12        0.01        0.00     35.54 o
  14   1  12        0.33       25.81     27.91 o
  15   1  12       31.22       25.22     20.95 o
 -25   2  12       16.38       -9.43     42.80 o
 -24   2  12       36.88       65.69     21.62 o
 -23   2  12       29.64        0.00     47.66 o
 -22   2  12        1.33       12.42     39.95 o
 -21   2  12        2.38       15.94     34.72 o
 -20   2  12       49.52        3.82     40.70 o
 -19   2  12        7.84       25.44     36.89 o
 -18   2  12       13.53       33.45     16.83 o
 -17   2  12       16.15        3.29     32.32 o
 -16   2  12       25.31       20.65     16.39 o
 -15   2  12       51.26       47.96     15.79 o
 -14   2  12        0.46       14.44     27.24 o
 -13   2  12       17.32       46.69     13.54 o
 -12   2  12      120.94       90.61     17.06 o
 -11   2  12      456.85      443.99     22.60 o
 -10   2  12      856.48      841.67     28.73 o
  -9   2  12      462.65      435.24     21.62 o
  -8   2  12       62.82       51.78     14.29 o
  -7   2  12      259.39      269.58     18.41 o
  -6   2  12      131.02      128.84     16.39 o
  -5   2  12        2.36        0.00     26.79 o
  -4   2  12      387.63      358.55     19.68 o
  -3   2  12      922.56      855.81     26.94 o
  -2   2  12     1141.33     1066.51     29.70 o
  -1   2  12      165.88      175.91     16.16 o
   0   2  12       45.43        2.55     20.67 o
   1   2  12       97.06       94.65     14.81 o
   2   2  12       73.35       76.39     14.74 o
   3   2  12       19.97       -5.39     26.86 o
   4   2  12       56.05       55.97     14.07 o
   5   2  12       21.31      -29.33     33.15 o
   6   2  12       18.20      -31.50     31.50 o
   7   2  12        7.48       19.08     28.13 o
   8   2  12        5.60      -31.80     31.80 o
   9   2  12      136.77      141.34     19.98 o
  10   2  12      324.80      349.49     25.51 o
  11   2  12      151.62      145.83     21.47 o
  12   2  12       49.33       40.10     18.78 o
  13   2  12        1.10       -8.45     19.45 o
  14   2  12        0.51      -13.02     35.99 o
  15   2  12       11.04       22.90     41.75 o
 -24   3  12        0.38       27.46     38.83 o
 -23   3  12        4.14       22.00     32.02 o
 -22   3  12        8.57       44.00     20.05 o
 -21   3  12        2.18       24.17     32.77 o
 -20   3  12       97.82       89.56     20.20 o
 -19   3  12      222.17      223.27     24.77 o
 -18   3  12      136.92       97.57     20.73 o
 -17   3  12       11.41        6.66     31.95 o
 -16   3  12        0.01      -12.94     32.92 o
 -15   3  12        7.72        6.21     29.78 o
 -14   3  12        4.30      -11.75     30.00 o
 -13   3  12       81.17       98.02     16.39 o
 -12   3  12       61.92       41.00     15.79 o
 -11   3  12        1.11        8.08     27.53 o
 -10   3  12        4.35       15.79     29.55 o
  -9   3  12      189.61      208.45     18.71 o
  -8   3  12      271.69      285.37     19.60 o
  -7   3  12      121.84       96.60     15.56 o
  -6   3  12      728.66      642.42     25.14 o
  -5   3  12      513.25      437.04     22.07 o
  -4   3  12      346.11      337.52     19.75 o
  -3   3  12       35.31       29.63     13.99 o
  -2   3  12        5.65       -7.26     24.17 o
  -1   3  12        0.25      -22.07     23.64 o
   0   3  12       40.29       33.20      9.60 o
   1   3  12       35.91       49.31     12.50 o
   2   3  12       64.74       75.87     14.44 o
   3   3  12       16.92        8.23     30.38 o
   4   3  12        4.49       -0.75     13.84 o
   5   3  12        1.05      -11.90     29.55 o
   6   3  12       16.70       24.54     28.51 o
   7   3  12        3.44       26.71     14.22 o
   8   3  12      284.41      345.45     23.34 o
   9   3  12      101.75       95.02     18.93 o
  10   3  12       50.72       63.08     18.48 o
  11   3  12       82.96      127.42     19.08 o
  12   3  12        6.42       32.47     34.94 o
  13   3  12       50.36       25.59     39.06 o
  14   3  12       24.74       -4.41     46.54 o
 -24   4  12       24.04       46.39     22.15 o
 -23   4  12       10.63       17.88     21.70 o
 -22   4  12       11.63       25.59     44.29 o
 -21   4  12        2.04        0.00     34.87 o
 -20   4  12        8.29      -39.88     39.88 o
 -19   4  12       60.81      -19.08     44.00 o
 -18   4  12      149.10      148.60     21.55 o
 -17   4  12       51.46       30.68     37.79 o
 -16   4  12        2.53      -32.70     32.70 o
 -15   4  12        0.05      -15.86     29.33 o
 -14   4  12        1.25       20.43     13.92 o
 -13   4  12        0.88      -17.66     29.63 o
 -12   4  12       69.98       17.13     32.85 o
 -11   4  12      120.84      109.09     16.83 o
 -10   4  12      154.34      140.07     17.51 o
  -9   4  12       57.64       70.18     14.52 o
  -8   4  12        0.47       -7.78     21.55 o
  -7   4  12       15.98       12.79     27.16 o
  -6   4  12       65.22       99.51     15.26 o
  -5   4  12       76.31       72.35     14.89 o
  -4   4  12      151.23      137.15     17.06 o
  -3   4  12       67.19       87.24     13.99 o
  -2   4  12        7.76       11.22     12.79 o
  -1   4  12       29.63        2.54     29.11 o
   0   4  12      255.38      246.77     13.02 o
   1   4  12        4.02      -13.24     24.39 o
   2   4  12       59.43       55.59     14.52 o
   3   4  12      111.27      136.40     15.41 o
   4   4  12      343.95      340.37     22.07 o
   5   4  12      170.27      186.38     18.11 o
   6   4  12       43.46       46.39     16.09 o
   7   4  12       30.57       30.60     16.31 o
   8   4  12        1.59      -36.14     36.14 o
   9   4  12      106.05       81.48     19.60 o
  10   4  12        1.57       16.83     16.39 o
  11   4  12       12.58      -41.98     41.98 o
  12   4  12       44.52      -20.65     41.90 o
  13   4  12       24.65      -25.74     37.93 o
  14   4  12        6.43       30.53     18.48 o
 -24   5  12        7.32      -52.82     52.82 o
 -23   5  12       14.86      -27.38     44.67 o
 -22   5  12        0.45       13.17     42.35 o
 -21   5  12       12.89       43.02     20.20 o
[truncated: 83,059 more chars]
